# Supplementary material for: Effect of myofibril passive elastic properties on the mechanical communication between motor proteins on adjacent sarcomeres
Source: Sci Rep. 2019 Jun 27;9:9355. doi: 10.1038/s41598-019-45772-1 (PMC6597731; doi:10.1038/s41598-019-45772-1)
Supplement: Supplementary file 2 — Dataset 1 [file 41598_2019_45772_MOESM2_ESM.zip]

Archive with 1 entries (1 files):
- ExperimentalData.xlsx
