# Supplementary material for: Effect of myofibril passive elastic properties on the mechanical communication between motor proteins on adjacent sarcomeres
Source: Sci Rep. 2019 Jun 27;9:9355. doi: 10.1038/s41598-019-45772-1 (PMC6597731; doi:10.1038/s41598-019-45772-1)
Supplement: Supplementary file 2 — Dataset 1 [file 41598_2019_45772_MOESM2_ESM.zip › ExperimentalData.xlsx]

## Sheet: Time series change of SL and LS
		# Sarcomere Length (SL)		# - Lattice Space (LS)		# LS		# time
		2.40791		-1.19473		1.19473	1	0.04
		2.43442		-1.19604		1.19604	2	0.08
		2.42434		-1.19729		1.19729	3	0.12
		2.39082		-1.1955		1.1955	4	0.16
		2.40817		-1.19191		1.19191	5	0.2
		2.39503		-1.18915		1.18915	6	0.24
		2.35458		-1.18539		1.18539	7	0.28
		2.34116		-1.18212		1.18212	8	0.32
		2.32841		-1.18758		1.18758	9	0.36
		2.33367		-1.19354		1.19354	10	0.4
		2.28074		-1.19439		1.19439	11	0.44
		2.29035		-1.19797		1.19797	12	0.48
		2.27579		-1.20397		1.20397	13	0.52
		2.26247		-1.20614		1.20614	14	0.56
		2.24792		-1.20668		1.20668	15	0.6
		2.24664		-1.20946		1.20946	16	0.64
		2.22954		-1.21095		1.21095	17	0.68
		2.22545		-1.21144		1.21144	18	0.72
		2.20757		-1.21217		1.21217	19	0.76
		2.16892		-1.21257		1.21257	20	0.8
		2.16761		-1.21482		1.21482	21	0.84
		2.1843		-1.21953		1.21953	22	0.88
		2.24536		-1.21934		1.21934	23	0.92
		2.31266		-1.20652		1.20652	24	0.96
		2.36115		-1.19393		1.19393	25	1
		2.3865		-1.19266		1.19266	26	1.04	1.2
		2.39477		-1.19331		1.19331	27	1.08
		2.40928		-1.19367		1.19367	28	1.12
		2.38783		-1.19144		1.19144	29	1.16
		2.36609		-1.18687		1.18687	30
		2.35181		-1.18821		1.18821	31	1.24
		2.33877		-1.19231		1.19231	32	1.28
		2.31965		-1.19413		1.19413	33	1.32
		2.31589		-1.19341		1.19341	34	1.36
		2.28044		-1.19376		1.19376	35	1.4
		2.28022		-1.19615		1.19615	36	1.44
		2.26395		-1.19737		1.19737	37	1.48
		2.24643		-1.19909		1.19909	38	1.52
		2.24439		-1.19934		1.19934	39	1.56
		2.21559		-1.20117		1.20117	40	1.6
		2.21885		-1.2054		1.2054	41	1.64
		2.19804		-1.20473		1.20473	42	1.68
		2.18318		-1.20636		1.20636	43	1.72
		2.18419		-1.21259		1.21259	44	1.76
		2.18432		-1.21683		1.21683	45	1.8
		2.16373		-1.21558		1.21558	46	1.84
		2.16729		-1.21436		1.21436	47	1.88
		2.2652		-1.21474		1.21474	48	1.92
		2.35208		-1.21328		1.21328	49	1.96
		2.39986		-1.21184		1.21184	50	2
		2.45442		-1.20552		1.20552	51	2.04
		2.46422		-1.19407		1.19407	52	2.08
		2.41429		-1.19167		1.19167	53	2.12
		2.4605		-1.19587		1.19587	54	2.16
		2.42856		-1.19497		1.19497	55	2.2
		2.39586		-1.1887		1.1887	56	2.24
		2.39199		-1.18719		1.18719	57	2.28
		2.37867		-1.1897		1.1897	58	2.32
		2.35046		-1.19208		1.19208	59	2.36
		2.32678		-1.19593		1.19593	60	2.4
		2.31449		-1.19794		1.19794	61	2.44
		2.2894		-1.19695		1.19695	62	2.48
		2.26674		-1.19801		1.19801	63	2.52
		2.26238		-1.20259		1.20259	64	2.56
		2.24655		-1.20757		1.20757	65	2.6
		2.23052		-1.21022		1.21022	66	2.64
		2.21796		-1.21142		1.21142	67	2.68
		2.18577		-1.21344		1.21344	68	2.72
		2.20441		-1.2151		1.2151	69	2.76
		2.18168		-1.21585		1.21585	70	2.8
		2.19411		-1.21854		1.21854	71	2.84
		2.18531		-1.22339		1.22339	72	2.88
		2.22931		-1.22019		1.22019	73	2.92
		2.32384		-1.20941		1.20941	74	2.96
		2.3773		-1.1999		1.1999	75	3
		2.39438		-1.19566		1.19566	76	3.04
		2.41362		-1.19602		1.19602	77	3.08
		2.38007		-1.19107		1.19107	78	3.12
		2.39224		-1.18638		1.18638	79	3.16
		2.3773		-1.18687		1.18687	80	3.2
		2.3674		-1.18761		1.18761	81	3.24
		2.32077		-1.19097		1.19097	82	3.28
		2.32703		-1.19164		1.19164	83	3.32
		2.30312		-1.19153		1.19153	84	3.36
		2.2952		-1.19614		1.19614	85	3.4
		2.27979		-1.19918		1.19918	86	3.44
		2.25447		-1.20322		1.20322	87	3.48
		2.24272		-1.20505		1.20505	88	3.52
		2.22038		-1.20142		1.20142	89	3.56
		2.22118		-1.20329		1.20329	90	3.6
		2.21981		-1.20697		1.20697	91	3.64
		2.19648		-1.2086		1.2086	92	3.68
		2.18916		-1.21067		1.21067	93	3.72
		2.17564		-1.21211		1.21211	94	3.76
		2.1601		-1.21371		1.21371	95	3.8
		2.19118		-1.21522		1.21522	96	3.84
		2.28137		-1.21324		1.21324	97	3.88
		2.34542		-1.20725		1.20725	98	3.92
		2.38827		-1.20214		1.20214	99	3.96
		2.4317		-1.19824		1.19824	100	4
		2.46155		-1.19711		1.19711	101	4.04
		2.45791		-1.19612		1.19612	102	4.08
		2.44746		-1.19276		1.19276	103	4.12
		2.44335		-1.18944		1.18944	104	4.16
		2.40407		-1.18984		1.18984	105	4.2
		2.37989		-1.1952		1.1952	106	4.24
		2.37153		-1.19567		1.19567	107	4.28
		2.34706		-1.19358		1.19358	108	4.32
		2.32495		-1.19772		1.19772	109	4.36
		2.32174		-1.20142		1.20142	110	4.4
		2.31435		-1.20293		1.20293	111	4.44
		2.3015		-1.20394		1.20394	112	4.48
		2.25528		-1.20383		1.20383	113	4.52
		2.23379		-1.20714		1.20714	114	4.56
		2.2345		-1.21302		1.21302	115	4.6
		2.22564		-1.21687		1.21687	116	4.64
		2.22142		-1.21573		1.21573	117	4.68
		2.20515		-1.21421		1.21421	118	4.72
		2.18309		-1.21687		1.21687	119	4.76
		2.1612		-1.21704		1.21704	120	4.8
		2.17162		-1.21326		1.21326	121	4.84
		2.20196		-1.21035		1.21035	122	4.88
		2.28183		-1.21292		1.21292	123	4.92
		2.34656		-1.21264		1.21264	124	4.96
		2.38691		-1.20416		1.20416	125	5
		2.38452		-1.2011		1.2011	126	5.04
		2.39453		-1.20207		1.20207	127	5.08
		2.3844		-1.20015		1.20015	128	5.12
		2.38157		-1.19949		1.19949	129	5.16
		2.36225		-1.20171		1.20171	130	5.2
		2.32936		-1.2049		1.2049	131	5.24
		2.31915		-1.2043		1.2043	132	5.28
		2.28851		-1.20042		1.20042	133	5.32
		2.2848		-1.20057		1.20057	134	5.36
		2.26761		-1.20554		1.20554	135	5.4
		2.25228		-1.20756		1.20756	136	5.44
		2.23413		-1.20648		1.20648	137	5.48
		2.21148		-1.20532		1.20532	138	5.52
		2.2146		-1.20505		1.20505	139	5.56
		2.2019		-1.20777		1.20777	140	5.6
		2.20073		-1.21291		1.21291	141	5.64
		2.18606		-1.21714		1.21714	142	5.68
		2.16483		-1.22051		1.22051	143	5.72
		2.15449		-1.2247		1.2247	144	5.76
		2.13067		-1.22156		1.22156	145	5.8
		2.15714		-1.21612		1.21612	146	5.84
		2.27771		-1.21314		1.21314	147	5.88
		2.35872		-1.20363		1.20363	148	5.92
		2.3918		-1.19742		1.19742	149	5.96
		2.38217		-1.19738		1.19738	150	6
		2.37794		-1.19221		1.19221	151	6.04
		2.36921		-1.18639		1.18639	152	6.08
		2.36584		-1.18881		1.18881	153	6.12
		2.34341		-1.19378		1.19378	154	6.16
		2.31423		-1.19819		1.19819	155	6.2
		2.32187		-1.19919		1.19919	156	6.24
		2.28705		-1.19618		1.19618	157	6.28
		2.28185		-1.19479		1.19479	158	6.32
		2.252		-1.19582		1.19582	159	6.36
		2.24841		-1.19968		1.19968	160	6.4
		2.23192		-1.20568		1.20568	161	6.44
		2.21168		-1.20855		1.20855	162	6.48
		2.22488		-1.20842		1.20842	163	6.52
		2.21979		-1.20993		1.20993	164	6.56
		2.18576		-1.21243		1.21243	165	6.6
		2.191		-1.21158		1.21158	166	6.64
		2.17794		-1.21189		1.21189	167	6.68
		2.16898		-1.21494		1.21494	168	6.72
		2.12942		-1.21341		1.21341	169	6.76
		2.15287		-1.21053		1.21053	170	6.8
		2.15185		-1.20966		1.20966	171	6.84
		2.22591		-1.20887		1.20887	172	6.88
		2.33439		-1.20828		1.20828	173	6.92
		2.4162		-1.20529		1.20529	174	6.96
		2.48905		-1.20221		1.20221	175	7
		2.4521		-1.19834		1.19834	176	7.04
		2.45777		-1.19182		1.19182	177	7.08
		2.4304		-1.1882		1.1882	178	7.12
		2.4083		-1.18748		1.18748	179	7.16
		2.35605		-1.18688		1.18688	180	7.2
		2.37743		-1.18698		1.18698	181	7.24
		2.35932		-1.18945		1.18945	182	7.28
		2.30417		-1.19213		1.19213	183	7.32
		2.31049		-1.19644		1.19644	184	7.36
		2.29702		-1.19937		1.19937	185	7.4
		2.26948		-1.19997		1.19997	186	7.44
		2.24823		-1.20411		1.20411	187	7.48
		2.24818		-1.20829		1.20829	188	7.52
		2.24541		-1.20877		1.20877	189	7.56
		2.23408		-1.20854		1.20854	190	7.6
		2.21739		-1.20909		1.20909	191	7.64
		2.22297		-1.21165		1.21165	192	7.68
		2.20811		-1.21389		1.21389	193	7.72
		2.19987		-1.21403		1.21403	194	7.76
		2.19276		-1.21512		1.21512	195	7.8
		2.21835		-1.21781		1.21781	196	7.84
		2.27041		-1.2189		1.2189	197	7.88
		2.31785		-1.21205		1.21205	198	7.92
		2.35477		-1.2031		1.2031	199	7.96
		2.40396		-1.20244		1.20244	200	8
		2.38344		-1.20127		1.20127	201	8.04
		2.39407		-1.20001		1.20001	202	8.08
		2.37467		-1.19866		1.19866	203	8.12
		2.36821		-1.19098		1.19098	204	8.16
		2.36767		-1.18579		1.18579	205	8.2
		2.33443		-1.19053		1.19053	206	8.24
		2.34214		-1.19709		1.19709	207	8.28
		2.30084		-1.19806		1.19806	208	8.32
		2.27358		-1.19551		1.19551	209	8.36
		2.27475		-1.19338		1.19338	210	8.4
		2.29693		-1.19318		1.19318	211	8.44
		2.24811		-1.19441		1.19441	212	8.48
		2.23429		-1.19701		1.19701	213	8.52
		2.21493		-1.20479		1.20479	214	8.56
		2.20982		-1.21047		1.21047	215	8.6
		2.20201		-1.20991		1.20991	216	8.64
		2.18714		-1.21361		1.21361	217	8.68
		2.1621		-1.21727		1.21727	218	8.72
		2.15435		-1.21687		1.21687	219	8.76
		2.14495		-1.21893		1.21893	220	8.8
		2.13559		-1.21934		1.21934	221	8.84
		2.25848		-1.21496		1.21496	222	8.88
		2.35057		-1.21207		1.21207	223	8.92
		2.43445		-1.20743		1.20743	224	8.96
		2.44358		-1.20169		1.20169	225	9
		2.44527		-1.1989		1.1989	226	9.04
		2.463		-1.19542		1.19542	227	9.08
		2.43348		-1.18934		1.18934	228	9.12
		2.42548		-1.18711		1.18711	229	9.16
		2.42312		-1.18952		1.18952	230	9.2
		2.38126		-1.18823		1.18823	231	9.24
		2.35348		-1.1834		1.1834	232	9.28
		2.34971		-1.18375		1.18375	233	9.32
		2.31341		-1.18958		1.18958	234	9.36
		2.30208		-1.19212		1.19212	235	9.4
		2.3177		-1.19328		1.19328	236	9.44
		2.28889		-1.19848		1.19848	237	9.48
		2.27898		-1.20248		1.20248	238	9.52
		2.24647		-1.20338		1.20338	239	9.56
		2.26271		-1.20692		1.20692	240	9.6
		2.23799		-1.21294		1.21294	241	9.64
		2.21071		-1.21529		1.21529	242	9.68
		2.19289		-1.21318		1.21318	243	9.72
		2.20135		-1.21574		1.21574	244	9.76
		2.17665		-1.22182		1.22182	245	9.8
		2.19834		-1.2196		1.2196	246	9.84
		2.24431		-1.21495		1.21495	247	9.88
		2.31747		-1.21516		1.21516	248	9.92
		2.34802		-1.21124		1.21124	249	9.96
		2.40082		-1.20416		1.20416	250	10
		2.45484		-1.20376		1.20376	251	10.04
		2.49915		-1.20411		1.20411	252	10.08
		2.44038		-1.19831		1.19831	253	10.12
		2.40756		-1.19275		1.19275	254	10.16
		2.37992		-1.18757		1.18757	255	10.2
		2.3838		-1.18234		1.18234	256	10.24
		2.36111		-1.18268		1.18268	257	10.28
		2.33061		-1.18844		1.18844	258	10.32
		2.31177		-1.19428		1.19428	259	10.36
		2.29999		-1.19647		1.19647	260	10.4
		2.27769		-1.20065		1.20065	261	10.44
		2.27427		-1.2043		1.2043	262	10.48
		2.26205		-1.20347		1.20347	263	10.52
		2.23847		-1.20241		1.20241	264	10.56
		2.23621		-1.20376		1.20376	265	10.6
		2.21682		-1.20898		1.20898	266	10.64
		2.2074		-1.21239		1.21239	267	10.68
		2.19975		-1.21424		1.21424	268	10.72
		2.18338		-1.21661		1.21661	269	10.76
		2.18291		-1.21508		1.21508	270	10.8
		2.20021		-1.21528		1.21528	271	10.84
		2.26913		-1.21795		1.21795	272	10.88
		2.37066		-1.21408		1.21408	273	10.92
		2.41004		-1.20392		1.20392	274	10.96
		2.42342		-1.19851		1.19851	275	11
		2.42177		-1.19772		1.19772	276	11.04
		2.47073		-1.19633		1.19633	277	11.08
		2.4104		-1.19378		1.19378	278	11.12
		2.43379		-1.19273		1.19273	279	11.16
		2.3761		-1.19721		1.19721	280	11.2
		2.36436		-1.19665		1.19665	281	11.24
		2.35227		-1.19309		1.19309	282	11.28
		2.33584		-1.19821		1.19821	283	11.32
		2.30417		-1.2029		1.2029	284	11.36
		2.2788		-1.20225		1.20225	285	11.4
		2.27431		-1.20421		1.20421	286	11.44
		2.26572		-1.21053		1.21053	287	11.48
		2.24758		-1.21263		1.21263	288	11.52
		2.24618		-1.21048		1.21048	289	11.56
		2.21406		-1.20968		1.20968	290	11.6
		2.21938		-1.20808		1.20808	291	11.64
		2.20868		-1.20685		1.20685	292	11.68
		2.18513		-1.2108		1.2108	293	11.72
		2.16885		-1.21836		1.21836	294	11.76
		2.19319		-1.22246		1.22246	295	11.8
		2.20238		-1.21943		1.21943	296	11.84
		2.28985		-1.21302		1.21302	297	11.88
		2.35996		-1.20667		1.20667	298	11.92
		2.39225		-1.20446		1.20446	299	11.96
		2.39726		-1.20483		1.20483	300	12
		2.42943		-1.2036		1.2036	301	12.04
		2.40378		-1.20247		1.20247	302	12.08
		2.42602		-1.19991		1.19991	303	12.12
		2.37773		-1.19656		1.19656	304	12.16
		2.35222		-1.19705		1.19705	305	12.2
		2.33943		-1.19861		1.19861	306	12.24
		2.33182		-1.1994		1.1994	307	12.28
		2.32084		-1.19781		1.19781	308	12.32
		2.29329		-1.19548		1.19548	309	12.36
		2.26887		-1.19751		1.19751	310	12.4
		2.26554		-1.20006		1.20006	311	12.44
		2.24669		-1.20182		1.20182	312	12.48
		2.24106		-1.2059		1.2059	313	12.52
		2.22556		-1.2068		1.2068	314	12.56
		2.20785		-1.2059		1.2059	315	12.6
		2.20416		-1.21158		1.21158	316	12.64
		2.18881		-1.21528		1.21528	317	12.68
		2.19234		-1.2117		1.2117	318	12.72
		2.16756		-1.21139		1.21139	319	12.76
		2.17045		-1.21404		1.21404	320	12.8
		2.22031		-1.21178		1.21178	321	12.84
		2.29666		-1.20807		1.20807	322	12.88
		2.3506		-1.20955		1.20955	323	12.92
		2.4014		-1.20843		1.20843	324	12.96
		2.41981		-1.19895		1.19895	325	13
		2.46708		-1.19205		1.19205	326	13.04
		2.45382		-1.19086		1.19086	327	13.08
		2.46677		-1.19208		1.19208	328	13.12
		2.37379		-1.19326		1.19326	329	13.16
		2.40674		-1.19207		1.19207	330	13.2
		2.36156		-1.192		1.192	331	13.24
		2.38393		-1.19393		1.19393	332	13.28
		2.36791		-1.19215		1.19215	333	13.32
		2.34726		-1.19116		1.19116	334	13.36
		2.3024		-1.19475		1.19475	335	13.4
		2.27831		-1.19903		1.19903	336	13.44
		2.27509		-1.20097		1.20097	337	13.48
		2.25118		-1.20317		1.20317	338	13.52
		2.24556		-1.20838		1.20838	339	13.56
		2.23787		-1.2101		1.2101	340	13.6
		2.21133		-1.21306		1.21306	341	13.64
		2.21589		-1.21646		1.21646	342	13.68
		2.17922		-1.21454		1.21454	343	13.72
		2.19751		-1.21352		1.21352	344	13.76
		2.18138		-1.21236		1.21236	345	13.8
		2.2485		-1.20892		1.20892	346	13.84
		2.33613		-1.20121		1.20121	347	13.88
		2.38533		-1.19023		1.19023	348	13.92
		2.42647		-1.18424		1.18424	349	13.96
		2.38636		-1.18629		1.18629	350	14
		2.40979		-1.18887		1.18887	351	14.04
		2.35849		-1.18366		1.18366	352	14.08
		2.33458		-1.18072		1.18072	353	14.12
		2.3368		-1.18856		1.18856	354	14.16
		2.33158		-1.19163		1.19163	355	14.2
		2.29637		-1.18623		1.18623	356	14.24
		2.29871		-1.18423		1.18423	357	14.28
		2.28336		-1.18791		1.18791	358	14.32
		2.27032		-1.19058		1.19058	359	14.36
		2.25991		-1.1877		1.1877	360	14.4
		2.25939		-1.18974		1.18974	361	14.44
		2.24944		-1.19684		1.19684	362	14.48
		2.23014		-1.19593		1.19593	363	14.52
		2.22288		-1.19418		1.19418	364	14.56
		2.22265		-1.19943		1.19943	365	14.6
		2.21209		-1.20545		1.20545	366	14.64
		2.1952		-1.20728		1.20728	367	14.68
		2.19324		-1.2078		1.2078	368	14.72
		2.17182		-1.21173		1.21173	369	14.76
		2.17394		-1.21619		1.21619	370	14.8
		2.25068		-1.20921		1.20921	371	14.84
		2.34095		-1.19568		1.19568	372	14.88
		2.44662		-1.19191		1.19191	373	14.92
		2.43799		-1.18918		1.18918	374	14.96
		2.42424		-1.18509		1.18509	375	15
		2.43624		-1.18712		1.18712	376	15.04
		2.43038		-1.18846		1.18846	377	15.08
		2.4088		-1.19064		1.19064	378	15.12
		2.38488		-1.19571		1.19571	379	15.16
		2.3658		-1.19701		1.19701	380	15.2
		2.35535		-1.19674		1.19674	381	15.24
		2.32573		-1.1967		1.1967	382	15.28
		2.32123		-1.19795		1.19795	383	15.32
		2.30064		-1.2006		1.2006	384	15.36
		2.27921		-1.19989		1.19989	385	15.4
		2.2656		-1.19855		1.19855	386	15.44
		2.25607		-1.19853		1.19853	387	15.48
		2.24126		-1.19732		1.19732	388	15.52
		2.23018		-1.19902		1.19902	389	15.56
		2.23139		-1.20395		1.20395	390	15.6
		2.20344		-1.2075		1.2075	391	15.64
		2.1874		-1.21001		1.21001	392	15.68
		2.19295		-1.20889		1.20889	393	15.72
		2.17653		-1.20607		1.20607	394	15.76
		2.20096		-1.20877		1.20877	395	15.8
		2.28898		-1.20875		1.20875	396	15.84
		2.36405		-1.20262		1.20262	397	15.88
		2.38533		-1.19928		1.19928	398	15.92
		2.39395		-1.19934		1.19934	399	15.96
		2.39285		-1.19591		1.19591	400	16
		2.38264		-1.19136		1.19136	401	16.04
		2.3936		-1.19127		1.19127	402	16.08
		2.36162		-1.18983		1.18983	403	16.12
		2.35524		-1.18577		1.18577	404	16.16
		2.33831		-1.18699		1.18699	405	16.2
		2.30763		-1.19034		1.19034	406	16.24
		2.30154		-1.18718		1.18718	407	16.28
		2.2954		-1.18403		1.18403	408	16.32
		2.27735		-1.18832		1.18832	409	16.36
		2.26132		-1.19298		1.19298	410	16.4
		2.25902		-1.19692		1.19692	411	16.44
		2.25474		-1.19702		1.19702	412	16.48
		2.22516		-1.19531		1.19531	413	16.52
		2.21532		-1.19938		1.19938	414	16.56
		2.20857		-1.20633		1.20633	415	16.6
		2.19414		-1.21029		1.21029	416	16.64
		2.17611		-1.20968		1.20968	417	16.68
		2.16643		-1.20987		1.20987	418	16.72
		2.15291		-1.21225		1.21225	419	16.76
		2.16257		-1.20983		1.20983	420	16.8
		2.23283		-1.20166		1.20166	421	16.84
		2.33089		-1.19349		1.19349	422	16.88
		2.38858		-1.18943		1.18943	423	16.92
		2.3894		-1.18921		1.18921	424	16.96
		2.39391		-1.1848		1.1848	425	17
		2.43327		-1.17613		1.17613	426	17.04
		2.39498		-1.1749		1.1749	427	17.08
		2.39787		-1.17663		1.17663	428	17.12
		2.403		-1.17372		1.17372	429	17.16
		2.33079		-1.17503		1.17503	430	17.2
		2.3356		-1.18216		1.18216	431	17.24
		2.33835		-1.18964		1.18964	432	17.28
		2.30485		-1.19404		1.19404	433	17.32
		2.28335		-1.19551		1.19551	434	17.36
		2.27965		-1.19491		1.19491	435	17.4
		2.25801		-1.18971		1.18971	436	17.44
		2.25436		-1.19001		1.19001	437	17.48
		2.234		-1.19761		1.19761	438	17.52
		2.2222		-1.20104		1.20104	439	17.56
		2.2278		-1.20114		1.20114	440	17.6
		2.20531		-1.20334		1.20334	441	17.64
		2.1788		-1.20739		1.20739	442	17.68
		2.19245		-1.2105		1.2105	443	17.72
		2.18924		-1.21359		1.21359	444	17.76
		2.17653		-1.2177		1.2177	445	17.8
		2.22351		-1.21561		1.21561	446	17.84
		2.29583		-1.20706		1.20706	447	17.88
		2.32853		-1.20178		1.20178	448	17.92
		2.37429		-1.19793		1.19793	449	17.96
		2.37304		-1.18995		1.18995	450	18
		2.36127		-1.1895		1.1895	451	18.04
		2.36434		-1.19519		1.19519	452	18.08
		2.33033		-1.19593		1.19593	453	18.12
		2.32464		-1.19348		1.19348	454	18.16
		2.31414		-1.18825		1.18825	455	18.2
		2.29635		-1.18629		1.18629	456	18.24
		2.2929		-1.18563		1.18563	457	18.28
		2.26243		-1.18298		1.18298	458	18.32
		2.25371		-1.18627		1.18627	459	18.36
		2.25104		-1.19373		1.19373	460	18.4
		2.22687		-1.19557		1.19557	461	18.44
		2.22746		-1.19387		1.19387	462	18.48
		2.20772		-1.19592		1.19592	463	18.52
		2.19241		-1.20172		1.20172	464	18.56
		2.1878		-1.20718		1.20718	465	18.6
		2.18729		-1.20901		1.20901	466	18.64
		2.18702		-1.20919		1.20919	467	18.68
		2.16109		-1.20727		1.20727	468	18.72
		2.15974		-1.20742		1.20742	469	18.76
		2.18564		-1.21208		1.21208	470	18.8
		2.19005		-1.21249		1.21249	471	18.84
		2.23523		-1.20863		1.20863	472	18.88
		2.35621		-1.20204		1.20204	473	18.92
		2.42607		-1.19423		1.19423	474	18.96
		2.44094		-1.18699		1.18699	475	19
		2.43266		-1.18379		1.18379	476	19.04
		2.40935		-1.18366		1.18366	477	19.08
		2.40895		-1.17993		1.17993	478	19.12
		2.3962		-1.17853		1.17853	479	19.16
		2.36718		-1.1802		1.1802	480	19.2
		2.36616		-1.18259		1.18259	481	19.24
		2.33822		-1.18601		1.18601	482	19.28
		2.32579		-1.18249		1.18249	483	19.32
		2.31216		-1.17644		1.17644	484	19.36
		2.30952		-1.18212		1.18212	485	19.4
		2.29231		-1.19115		1.19115	486	19.44
		2.2585		-1.19391		1.19391	487	19.48
		2.26116		-1.19589		1.19589	488	19.52
		2.24107		-1.20057		1.20057	489	19.56
		2.23155		-1.20304		1.20304	490	19.6
		2.21152		-1.20597		1.20597	491	19.64
		2.20975		-1.20943		1.20943	492	19.68
		2.20526		-1.21319		1.21319	493	19.72
		2.19049		-1.21496		1.21496	494	19.76
		2.18568		-1.21446		1.21446	495	19.8
		2.22408		-1.21943		1.21943	496	19.84
		2.24282		-1.21909		1.21909	497	19.88
		2.29068		-1.20743		1.20743	498	19.92
		2.35521		-1.19928		1.19928	499	19.96
		2.37117		-1.19714		1.19714	500	20

## Sheet: Intensity profile
				LS edge					LS					SL
			Length	Intensity				Length	Intensity				Length	Intensity
	0		0	648.965		0		0	24906		0		0	12670.4
	1		0.159	1253.5		1		0.159	25042		1		0.159	12598.9
	2		0.318	1532.04		2		0.318	25352		2		0.318	12643.6
	3		0.477	1521.52		3		0.477	25439		3		0.477	12997.8
	4		0.636	598.496		4		0.636	25339		4		0.636	13902
	5		0.795	346.606		5		0.795	25194		5		0.795	15180.4
	6		0.954	522.9		6		0.954	25324		6		0.954	16301
	7		1.113	2214.63		7		1.113	25657		7		1.113	16664
	8		1.272	5242.81		8		1.272	26090		8		1.272	16087.4
	9		1.431	6448.13		9		1.431	26667		9		1.431	14832.3
	10		1.59	3598.87		10		1.59	27298		10		1.59	13511.5
	11		1.749	5135.21		11		1.749	27411		11		1.749	12609.1
	12		1.908	19752.7		12		1.908	26139		12		1.908	12397.6
	13		2.067	32495.6		13		2.067	22686		13		2.067	12495.5
	14		2.226	30777.1		14		2.226	18359		14		2.226	12523.5
	15		2.385	17167.7		15		2.385	15426		15		2.385	12476.6
	16		2.544	5466.77		16		2.544	14304		16		2.544	12555.2
	17		2.703	1134.83		17		2.703	14342		17		2.703	13086
	18		2.862	7780.15		18		2.862	14921		18		2.862	14282
	19		3.021	17996.5		19		3.021	16289		19		3.021	15782.7
	20		3.18	31481.3		20		3.18	18894		20		3.18	17001.4
	21		3.339	38495.5		21		3.339	23161		21		3.339	17518.9
	22		3.498	27658.2		22		3.498	27755		22		3.498	17234.8
	23		3.657	5820.31		23		3.657	29898		23		3.657	16099.8
	24		3.816	6487.91		24		3.816	29685		24		3.816	14534.3
	25		3.975	4734.03		25		3.975	29032		25		3.975	13289.1
	26		4.134	2284.43		26		4.134	28696		26		4.134	12899.7
	27		4.293	2801.6		27		4.293	28225		27		4.293	13028.6
	28		4.452	2702.84		28		4.452	27799		28		4.452	13029
	29		4.611	2876.86		29		4.611	27499		29		4.611	12904.5
	30		4.77	2122.85		30		4.77	27220
	31		4.929	911.516		31		4.929	27030
	32		5.088	779.503		32		5.088	26998
	33		5.247	1006.22		33		5.247	26896
	34		5.406	1860.87		34		5.406	26635
	35		5.565	1916.83		35		5.565	26372
	36		5.724	1691.6		36		5.724	26185
	37		5.883	1958.56		37		5.883	25943
	38		6.042	1629.71		38		6.042	25763
	39		6.201	1058.33		39		6.201	25453
	40		6.36	485.591		40		6.36	25320
