# Supplementary material for: Effect of myofibril passive elastic properties on the mechanical communication between motor proteins on adjacent sarcomeres
Source: Sci Rep. 2019 Jun 27;9:9355. doi: 10.1038/s41598-019-45772-1 (PMC6597731; doi:10.1038/s41598-019-45772-1)
Supplement: Supplementary file 3 — Computer code [file 41598_2019_45772_MOESM3_ESM.zip]

Archive with 60 entries (54 files):
- software/
- software/StandardSPOC/
- software/StandardSPOC/license.txt
- software/StandardSPOC/make_splotLenDist.f90
- software/StandardSPOC/main.f90
- software/StandardSPOC/test.sh
- software/StandardSPOC/Spring.f90
- software/StandardSPOC/StateModelHybrid.f90
- software/StandardSPOC/MacroSimulator.f90
- software/StandardSPOC/Params.f90
- software/StandardSPOC/MC_model.f90
- software/StandardSPOC/Sarcomere.f90
- software/StandardSPOC/Makefile
- software/IsotonicSPOC/
- software/IsotonicSPOC/main.f90
- software/IsotonicSPOC/license.txt
- software/IsotonicSPOC/MacroSimulator.f90
- software/IsotonicSPOC/Makefile
- software/IsotonicSPOC/make_splotLenDist.f90
- software/IsotonicSPOC/MC_model.f90
- software/IsotonicSPOC/Params.f90
- software/IsotonicSPOC/Sarcomere.f90
- software/IsotonicSPOC/Spring.f90
- software/IsotonicSPOC/StateModelHybrid.f90
- software/SingleHalfSarcomereSPOC/
- software/SingleHalfSarcomereSPOC/license.txt
- software/SingleHalfSarcomereSPOC/make_splotLenDist.f90
- software/SingleHalfSarcomereSPOC/mpi_stubs.f90
- software/SingleHalfSarcomereSPOC/mpi_stubs_f90.h
- software/SingleHalfSarcomereSPOC/Spring.f90
- software/SingleHalfSarcomereSPOC/StateModelHybrid.f90
- software/SingleHalfSarcomereSPOC/MacroSimulator.f90
- software/SingleHalfSarcomereSPOC/Sarcomere.f90
- software/SingleHalfSarcomereSPOC/MC_model.f90
- software/SingleHalfSarcomereSPOC/Params.f90
- software/SingleHalfSarcomereSPOC/Makefile
- software/SingleHalfSarcomereSPOC/main.f90
- software/IFM/
- software/IFM/Params.f90
- software/IFM/license.txt
- software/IFM/MacroSimulator.f90
- software/IFM/Makefile
- software/IFM/make_splotLenDist.f90
- software/IFM/MC_model.f90
- software/IFM/Sarcomere.f90
- software/IFM/Spring.f90
- software/IFM/StateModelHybrid.f90
- software/IFM/main.f90
- software/IFMnonsymmBD/
- software/IFMnonsymmBD/license.txt
- software/IFMnonsymmBD/MacroSimulator.f90
- software/IFMnonsymmBD/Makefile
- software/IFMnonsymmBD/make_splotLenDist.f90
- software/IFMnonsymmBD/MC_model.f90
- software/IFMnonsymmBD/Sarcomere.f90
- software/IFMnonsymmBD/Spring.f90
- software/IFMnonsymmBD/StateModelHybrid.f90
- software/IFMnonsymmBD/Params.f90
- software/IFMnonsymmBD/main.f90
- software/readme
