# Supplementary material for: Effect of myofibril passive elastic properties on the mechanical communication between motor proteins on adjacent sarcomeres
Source: Sci Rep. 2019 Jun 27;9:9355. doi: 10.1038/s41598-019-45772-1 (PMC6597731; doi:10.1038/s41598-019-45772-1)
Supplement: Supplementary file 3 — Computer code [file 41598_2019_45772_MOESM3_ESM.zip › software/StandardSPOC/make_splotLenDist.f90]

program make_splotLenDist
  implicit none
  integer, parameter :: NLengthDist = 40
  integer :: it, i
  real(8) :: t, length, d

  open(10,file="LenDistPiRelease.out")
  open(20,file="GR_PiRelease.csv")
  write(20,*) 'Dataformat', 2
  write(20,*) 'memo'
  it = 0
  do 
    it = it + 1
    do i = 1, NLengthDist
      read(10,*,end=100) t, length, d
      write(20,1000) t, length, d
1000  format(3e16.8) 
    end do
    read(10,*)
    read(10,*,end=100)
  end do
100 continue
  close(10)
  close(20)

  open(10,file="LenDistADP.out")
  open(20,file="GR_ADP.csv")
  write(20,*) 'Dataformat', 2
  write(20,*) 'memo'
  it = 0
  do 
    it = it + 1
    do i = 1, NLengthDist
      read(10,*,end=101) t, length, d
      write(20,1000) t, length, d
    end do
    read(10,*)
    read(10,*,end=100)
  end do
101 continue
  close(10)
  close(20)

  open(10,file="LenDistRigor.out")
  open(20,file="GR_Rigor.csv")
  write(20,*) 'Dataformat', 2
  write(20,*) 'memo'
  it = 0
  do 
    it = it + 1
    do i = 1, NLengthDist
      read(10,*,end=102) t, length, d
      write(20,1000) t, length, d
    end do
    read(10,*)
    read(10,*,end=100)
  end do
102 continue
  close(10)
  close(20)


end program make_splotLenDist
