# Supplementary material for: Effect of myofibril passive elastic properties on the mechanical communication between motor proteins on adjacent sarcomeres
Source: Sci Rep. 2019 Jun 27;9:9355. doi: 10.1038/s41598-019-45772-1 (PMC6597731; doi:10.1038/s41598-019-45772-1)
Supplement: Supplementary file 3 — Computer code [file 41598_2019_45772_MOESM3_ESM.zip › software/StandardSPOC/test.sh]

#!/bin/sh
#PBS -j oe
#PBS -q LARGE
#PBS -l nodes=20:ppn=16
#PBS -N StandardSPOC

#---- PLEASE SET ENBIRONMENT VARIABLE FROM -----
export MPI_PROCNUM=20
export MPI_NODES=20
#---- PLEASE SET ENBIRONMENT VARIABLE FROM -----

#---- FOR HYBRID FROM ----
unset KMP_AFFINITY
unset GOMP_CPU_AFFINITY
export OMP_NUM_THREADS=16
export I_MPI_PIN_DOMAIN="omp:scatter"
#---- FOR HYBRID TO ----

cd ${PBS_O_WORKDIR}

export I_MPI_HYDRA_BOOTSTRAP=rsh

source /home/tools/torque/create-machinefile.sh

mpiexec.hydra -genvall -machinefile machinefile.${PBS_JOBID} -np $MPI_PROCNUM ./solv > std.out
