# Supplementary material for: Effect of myofibril passive elastic properties on the mechanical communication between motor proteins on adjacent sarcomeres
Source: Sci Rep. 2019 Jun 27;9:9355. doi: 10.1038/s41598-019-45772-1 (PMC6597731; doi:10.1038/s41598-019-45772-1)
Supplement: Supplementary file 3 — Computer code [file 41598_2019_45772_MOESM3_ESM.zip › software/StandardSPOC/StateModelHybrid.f90]

module StateModelHybrid
! Copyright (c) 2019 Takumi Washio
!
! This software is released under the MIT License.
! http://opensource.org/licenses/mit-license.php

  use Params
  use Sarcomere, only : NU_MF, NU_AF, SARCOMERE_LEN, NP__ => NP, xp__ => xp
  use Spring, only : Spring_getForce, Spring_getDeltaForce, Spring_getEnergy
  implicit none
  private
  
  character(len=255), parameter :: STATE_NAME(0:4) = (/character(len=255) :: "ATP","WeaklyBound","PiRelease","ADP","Rigor"/)
  public :: STATE_NAME
  public :: StateModel_oneFilamentStepHybrid

contains

  subroutine StateModel_oneFilamentStepHybrid(DT_MONTE, &
    rndSeed__, lambda__, lambdaDot__, mf2af__, Ca, xi_knp__, xi_overlap__, & 
    headState0__, afState0__, headState__, afState__, headFlag__, armLength__, &
    headSwingCounts__, xbDuration0__, xbDuration1__, xbAttach__, Lc__, Ls__, nATPCounts__, nADPCounts__, nPiCounts__, &
    Lz__, BindFlag__)
    implicit none
    real(8), intent(in) :: DT_MONTE
    integer, intent(in) :: mf2af__(NU_MF), headState0__(NU_MF), afState0__(NU_AF)
    integer, intent(inout) :: headFlag__(NU_MF)
    real(8), intent(in) :: lambda__, lambdaDot__, Ca, xi_knp__(NU_MF), xi_overlap__(NU_MF)
    integer, intent(inout) :: rndSeed__, &
      headSwingCounts__(NU_MF), xbDuration0__(NU_MF), xbDuration1__(NU_MF), xbAttach__(NU_MF), &
      nATPCounts__, nADPCounts__, nPiCounts__
    real(8), intent(inout) :: armLength__(NU_MF), Lc__(NU_MF), Ls__(NU_MF)
    integer, intent(out) :: headState__(NU_MF), afState__(NU_AF)
    real(8), optional, intent(in) :: Lz__(NU_MF)
    integer, optional, intent(inout) :: BindFlag__(NU_MF)
    
    real(8) :: rnd__
    integer :: iu_mf__, iu_af__
    
    real(8) :: MH_TT_knp(NU_MF)
    real(8) :: MH_MH_ng__1(NU_MF)
    real(8) :: MH_MH_ng_1(NU_MF)
    real(8) :: MH_TT_kpn(NU_MF)
    real(8) :: TT_MH_binding(NU_AF)


    call stateFunc_MH_TT_knp()
    call stateFunc_MH_MH_ng__1()
    call stateFunc_MH_MH_ng_1()
    call stateFunc_MH_TT_kpn()
    call stateFunc_TT_MH_binding()


    do iu_af__ = 1, NU_AF
      rnd__ = unifrd__(rndSeed__)
      if (afState0__(iu_af__) == 0) then
        call afState_ST0()
      else if (afState0__(iu_af__) == 1) then
        call afState_ST1()
      else if (afState0__(iu_af__) == 2) then
        call afState_ST2()
      end if
    end do

    do iu_mf__ = 1, NU_MF
      rnd__ = unifrd__(rndSeed__)
!      if (headFlag__(iu_mf__) == 0) then
!        call state_BTSOff()
!      else
!        call state_BTSOn()
!      end if
    end do

    do iu_mf__ = 1, NU_MF
      rnd__ = unifrd__(rndSeed__)
      if (headState0__(iu_mf__) == 0) then
        call state_S0()
      else if (headState0__(iu_mf__) == 1) then
        call state_S1()
      else if (headState0__(iu_mf__) == 2) then
        call state_S2()
      else if (headState0__(iu_mf__) == 3) then
        call state_S3()
      else if (headState0__(iu_mf__) == 4) then
        call state_S4()
      end if
    end do

  contains

    subroutine setAfState(state)
      implicit none
      integer :: state
      afState__(iu_af__) = state
    end subroutine setAfState

    real(8) function getXiKnp()
      implicit none
      getXiKnp = xi_knp__(iu_mf__)
    end function getXiKnp

    real(8) function getXiOverlap()
      implicit none
      getXiOverlap = xi_overlap__(iu_mf__)
    end function getXiOverlap

    real(8) function getSarcomereLength()
      implicit none
      getSarcomereLength = SARCOMERE_LEN * lambda__
    end function getSarcomereLength
    
    subroutine setHeadState(state)
      implicit none
      integer :: state
      headState__(iu_mf__) = state
    end subroutine setHeadState

    subroutine bindingState()
      implicit none
      call incrementXbDuration()
    end subroutine bindingState

    subroutine bindingStateWithArmLenUpdate()
      implicit none
      call incrementXbDuration()
      call updateArmLength()
    end subroutine bindingStateWithArmLenUpdate

    subroutine noBindingToBindingState()
      implicit none
      call incrementXbAttach()
      call initArmLength()
      call setBindFlag()
    end subroutine noBindingToBindingState

    subroutine bindingToNoBindingState()
      implicit none
      call resetXbDuration()
      call resetHeadSwingsCount()
      call resetArmLength()
      call resetSpringLength()
      call resetBindFlag()
    end subroutine bindingToNoBindingState

    subroutine updateByHeadSwing(x)
      implicit none
      real(8), intent(in) :: x
      if (x > 0.d0) then
        call incrementHeadSwingCount()
      else if (x < 0.d0) then
        call decrementHeadSwingCount()
      end if
      call updateSpringLenByHeadSwing(x)
    end subroutine updateByHeadSwing

    subroutine incrementXbAttach()
      implicit none
      xbAttach__(iu_mf__) = xbAttach__(iu_mf__) + 1
    end subroutine incrementXbAttach

    subroutine incrementXbDuration()
      implicit none
      xbDuration1__(iu_mf__) = xbDuration1__(iu_mf__) + 1
      if (xbAttach__(iu_mf__) == 0) xbDuration0__(iu_mf__) = xbDuration0__(iu_mf__) + 1
    end subroutine incrementXbDuration

    subroutine resetXbDuration()
      implicit none
      xbDuration1__(iu_mf__) = 0
    end subroutine resetXbDuration

    subroutine setBindFlag()
      implicit none
      if (present(BindFlag__)) then
        BindFlag__(iu_mf__) = 1
      end if
    end subroutine setBindFlag

    subroutine resetBindFlag()
      implicit none
      if (present(BindFlag__)) then
        BindFlag__(iu_mf__) = 0
      end if
    end subroutine resetBindFlag

    real(8) function getArmLength()
      implicit none
      getArmLength = armLength__(iu_mf__)
    end function getArmLength

    subroutine initArmLength()
      implicit none
      integer :: ip
      rnd__ = unifrd__(rndSeed__)
      ip = max(int(rnd__ * NP__), 1)
      Ls__(iu_mf__) = xp__(ip)
      armLength__(iu_mf__) = Ls__(iu_mf__)
    end subroutine initArmLength

    subroutine updateArmLength()
      implicit none
      armLength__(iu_mf__) = Ls__(iu_mf__) + &
        0.5d0 * SARCOMERE_LEN * 1.d+3 * lambdaDot__ * DT_MONTE * xbDuration1__(iu_mf__) + Lc__(iu_mf__)
      if (present(Lz__)) then
        armLength__(iu_mf__) = armLength__(iu_mf__) + Lz__(iu_mf__)
      end if
    end subroutine updateArmLength

    subroutine resetArmLength()
      implicit none
      armLength__(iu_mf__) = 0
    end subroutine resetArmLength

    subroutine incrementHeadSwingCount()
      implicit none
      headSwingCounts__(iu_mf__) = headSwingCounts__(iu_mf__) + 1
    end subroutine incrementHeadSwingCount

    subroutine decrementHeadSwingCount()
      implicit none
      headSwingCounts__(iu_mf__) = headSwingCounts__(iu_mf__) - 1
    end subroutine decrementHeadSwingCount

    subroutine resetHeadSwingsCount()
      implicit none
      headSwingCounts__(iu_mf__) = 0
    end subroutine resetHeadSwingsCount

    subroutine updateSpringLenByHeadSwing(x)
      implicit none
      real(8), intent(in) :: x
      Ls__(iu_mf__) = Ls__(iu_mf__) + x
    end subroutine updateSpringLenByHeadSwing

    subroutine resetSpringLength()
      implicit none
      Ls__(iu_mf__) = 0.d0
      Lc__(iu_mf__) = 0.d0
    end subroutine resetSpringLength

    subroutine bindATP()
      implicit none
      nATPCounts__ = nATPCounts__ + 1
    end subroutine bindATP

    subroutine releaseATP()
      implicit none
      nATPCounts__ = nATPCounts__ - 1
    end subroutine releaseATP

    subroutine bindADP()
      implicit none
      nADPCounts__ = nADPCounts__ + 1
    end subroutine bindADP

    subroutine releaseADP()
      implicit none
      nADPCounts__ = nADPCounts__ - 1
    end subroutine releaseADP

    subroutine bindPi()
      implicit none
      nPiCounts__ = nPiCounts__ + 1
    end subroutine bindPi

    subroutine releasePi()
      implicit none
      nPiCounts__ = nPiCounts__ - 1
    end subroutine releasePi

    real(8) function get_MH_TT_knp()
      get_MH_TT_knp = MH_TT_knp(iu_mf__)
    end function get_MH_TT_knp
    real(8) function get_MH_MH_ng__1()
      get_MH_MH_ng__1 = MH_MH_ng__1(iu_mf__)
    end function get_MH_MH_ng__1
    real(8) function get_MH_MH_ng_1()
      get_MH_MH_ng_1 = MH_MH_ng_1(iu_mf__)
    end function get_MH_MH_ng_1
    real(8) function get_MH_TT_kpn()
      get_MH_TT_kpn = MH_TT_kpn(iu_mf__)
    end function get_MH_TT_kpn
    real(8) function get_TT_MH_binding()
      get_TT_MH_binding = TT_MH_binding(iu_af__)
    end function get_TT_MH_binding
    
    subroutine stateFunc_MH_TT_knp()
      MH_TT_knp(1:NU_MF) = 0
      do iu_mf__ = 1, NU_MF
        iu_af__ = mf2af__(iu_mf__)
        if (iu_af__ >= 1) then
          if (afState0__(iu_af__) == 0) then
            MH_TT_knp(iu_mf__) = max(MH_TT_knp(iu_mf__), dble(K_NP0))
          end if
          if (afState0__(iu_af__) == 1) then
            MH_TT_knp(iu_mf__) = max(MH_TT_knp(iu_mf__), dble(K_NP0))
          end if
          if (afState0__(iu_af__) == 2) then
            MH_TT_knp(iu_mf__) = max(MH_TT_knp(iu_mf__), dble(K_NP1))
          end if
        end if
      end do
    end subroutine stateFunc_MH_TT_knp
    
    subroutine stateFunc_MH_MH_ng__1()
      MH_MH_ng__1(1:NU_MF) = 0
      do iu_mf__ = 1, NU_MF
        if (iu_mf__ >= 1 + 1) then
          if (headState0__(iu_mf__ -1) == 0) then
            MH_MH_ng__1(iu_mf__) = max(MH_MH_ng__1(iu_mf__), dble(0))
          end if
          if (headState0__(iu_mf__ -1) == 1) then
            MH_MH_ng__1(iu_mf__) = max(MH_MH_ng__1(iu_mf__), dble(1))
          end if
          if (headState0__(iu_mf__ -1) == 2) then
            MH_MH_ng__1(iu_mf__) = max(MH_MH_ng__1(iu_mf__), dble(1))
          end if
          if (headState0__(iu_mf__ -1) == 3) then
            MH_MH_ng__1(iu_mf__) = max(MH_MH_ng__1(iu_mf__), dble(1))
          end if
          if (headState0__(iu_mf__ -1) == 4) then
            MH_MH_ng__1(iu_mf__) = max(MH_MH_ng__1(iu_mf__), dble(1))
          end if
          if (headState0__(iu_mf__ -1) == 5) then
            MH_MH_ng__1(iu_mf__) = max(MH_MH_ng__1(iu_mf__), dble(1))
          end if
        end if
      end do
    end subroutine stateFunc_MH_MH_ng__1

    subroutine stateFunc_MH_MH_ng_1()
      MH_MH_ng_1(1:NU_MF) = 0
      do iu_mf__ = 1, NU_MF
        if (iu_mf__ <= NU_MF - 1) then
          if (headState0__(iu_mf__ + 1) == 0) then
            MH_MH_ng_1(iu_mf__) = max(MH_MH_ng_1(iu_mf__), dble(0))
          end if
          if (headState0__(iu_mf__ + 1) == 1) then
            MH_MH_ng_1(iu_mf__) = max(MH_MH_ng_1(iu_mf__), dble(1))
          end if
          if (headState0__(iu_mf__ + 1) == 2) then
            MH_MH_ng_1(iu_mf__) = max(MH_MH_ng_1(iu_mf__), dble(1))
          end if
          if (headState0__(iu_mf__ + 1) == 3) then
            MH_MH_ng_1(iu_mf__) = max(MH_MH_ng_1(iu_mf__), dble(1))
          end if
          if (headState0__(iu_mf__ + 1) == 4) then
            MH_MH_ng_1(iu_mf__) = max(MH_MH_ng_1(iu_mf__), dble(1))
          end if
          if (headState0__(iu_mf__ + 1) == 5) then
            MH_MH_ng_1(iu_mf__) = max(MH_MH_ng_1(iu_mf__), dble(1))
          end if
        end if
      end do
    end subroutine stateFunc_MH_MH_ng_1
    
    subroutine stateFunc_MH_TT_kpn()
      MH_TT_kpn(1:NU_MF) = 0
      do iu_mf__ = 1, NU_MF
        iu_af__ = mf2af__(iu_mf__)
        if (iu_af__ >= 1) then
          if (afState0__(iu_af__) == 0) then
            MH_TT_kpn(iu_mf__) = max(MH_TT_kpn(iu_mf__), dble(K_PN0))
          end if
          if (afState0__(iu_af__) == 1) then
            MH_TT_kpn(iu_mf__) = max(MH_TT_kpn(iu_mf__), dble(K_PN0))
          end if
          if (afState0__(iu_af__) == 2) then
            MH_TT_kpn(iu_mf__) = max(MH_TT_kpn(iu_mf__), dble(K_PN1))
          end if
        end if
      end do
    end subroutine stateFunc_MH_TT_kpn
    
    subroutine stateFunc_TT_MH_binding()
      TT_MH_binding(1:NU_AF) = 0
      do iu_mf__ = 1, NU_MF
        iu_af__ = mf2af__(iu_mf__)
        if (iu_af__ >= 1) then
          if (headState0__(iu_mf__) == 0) then
            TT_MH_binding(iu_af__) = max(TT_MH_binding(iu_af__), dble(0))
          end if
          if (headState0__(iu_mf__) == 1) then
            TT_MH_binding(iu_af__) = max(TT_MH_binding(iu_af__), dble(1))
          end if
          if (headState0__(iu_mf__) == 2) then
            TT_MH_binding(iu_af__) = max(TT_MH_binding(iu_af__), dble(1))
          end if
          if (headState0__(iu_mf__) == 3) then
            TT_MH_binding(iu_af__) = max(TT_MH_binding(iu_af__), dble(1))
          end if
          if (headState0__(iu_mf__) == 4) then
            TT_MH_binding(iu_af__) = max(TT_MH_binding(iu_af__), dble(1))
          end if
          if (headState0__(iu_mf__) == 5) then
            TT_MH_binding(iu_af__) = max(TT_MH_binding(iu_af__), dble(1))
          end if
        end if
      end do
    end subroutine stateFunc_TT_MH_binding
    


    subroutine afState_ST0()
      real(8) :: r0__
      r0__ = 0

      if (get_TT_MH_binding() > 0) then
        r0__ = KP_ON1 * Ca
      else
        r0__ = K_ON1 * Ca
      end if
      
      r0__ = DT_MONTE * r0__
      if (rnd__ <= r0__) then
        call setAfState(1)
      end if
    end subroutine afState_ST0
    
    subroutine afState_ST1()
      real(8) :: r0__
      real(8) :: r1__
      r0__ = 0
      r1__ = 0
      
      if (get_TT_MH_binding() > 0) then
        r0__ = KP_ON2 * Ca
      else
        r0__ = K_ON2 * Ca
      end if
      r0__ = DT_MONTE * r0__

      if (get_TT_MH_binding() > 0) then
        r1__ = KP_OFF1
      else
        r1__ = K_OFF1
      end if
      r1__ = DT_MONTE * r1__
      if (rnd__ <= r0__) then
        call setAfState(2)
      else if (rnd__ <= r0__ + r1__) then
        call setAfState(0)
      end if
    end subroutine afState_ST1
    
    subroutine afState_ST2()
      real(8) :: r0__
      r0__ = 0
      
      if (get_TT_MH_binding() > 0) then
        r0__ = KP_OFF2
      else
        r0__ = K_OFF2
      end if
      r0__ = DT_MONTE * r0__
      if (rnd__ <= r0__) then
        call setAfState(1)
      end if
    end subroutine afState_ST2
    
    
    subroutine state_S0()
      real(8) :: r0__
      real(8) :: SL
      real(8) :: SL_Q0
      real(8) :: SL_factor
      r0__ = 0
      SL = 0
      SL_Q0 = 0
      SL_factor = 0

      r0__ = getXiOverlap() * get_MH_TT_knp() * GAMMA_CO**(get_MH_MH_ng__1() + get_MH_MH_ng_1())
      
      SL = getSarcomereLength()
      SL_Q0 = 2.2
      if (SL >= SL_Q0) then
        SL_factor = 1.0
      else
        SL_factor = max( 1.d0-1.d0 * (SL_Q0 - SL), 0.d0)
      end if
      r0__ =SL_factor * r0__
      r0__ = DT_MONTE * r0__
      if (rnd__ <= r0__) then
        call setHeadState(1)
      end if
    end subroutine state_S0

    subroutine state_S1()
      real(8) :: r0__
      real(8) :: r1__
      r0__ = 0
      r1__ = 0

      r0__ = get_MH_TT_kpn() * GAMMA_CO**(-(get_MH_MH_ng__1() + get_MH_MH_ng_1()))
      r0__ = DT_MONTE * r0__

      r1__ = d_pre * exp(-(E_PreR-E_PXB)/(KB_T))
      r1__ = DT_MONTE * r1__
      if (rnd__ <= r0__) then
        call setHeadState(0)
      else if (rnd__ <= r0__ + r1__) then
        call setHeadState(2)
        call noBindingToBindingState()
      end if
    end subroutine state_S1
    
    subroutine state_S2()
      real(8) :: r0__
      real(8) :: r1__
      real(8) :: r2__
      real(8) :: xA
      real(8) :: xB
      real(8) :: EA
      real(8) :: EB
      real(8) :: EC
      real(8) :: h
      real(8) :: WA
      real(8) :: WB
      real(8) :: WC
      real(8) :: rf
      real(8) :: rb
      real(8) :: rAB
      real(8) :: rBA
      real(8) :: x
      real(8) :: Fx
      r0__ = 0
      r1__ = 0
      r2__ = 0
      xA = 0
      xB = 0
      EA = 0
      EB = 0
      EC = 0
      h = 0
      WA = 0
      WB = 0
      WC = 0
      rf = 0
      rb = 0
      rAB = 0
      rBA = 0
      x = 0
      call bindingStateWithArmLenUpdate()

      xA = getArmLength()
      xB = getArmLength() + S1
      EA = E_PreR
      EB = E_PostR1
      EC = E_Barrier0
      h = h1
      r0__ = DT_MONTE * d_pre

      WA =  Spring_getEnergy(xA)
      WB =  Spring_getEnergy(xB)
      WC =  Spring_getEnergy(0.5*(XA+xB))
      rf = h * exp( ( WA + EA - WC - EC) / KB_T )
      rb = h * exp( ( WB + EB - WC - EC) / KB_T )

      rAB = rf
      rBA = rb

      if ( rAB >= UpperBound_f1 ) then
        rBA = rBA * UpperBound_f1 / rAB
        rAB = UpperBound_f1
      end if
      if ( rBA >= UpperBound_b1) then
        rAB = rAB * UpperBound_b1 / rBA
        rBA = UpperBound_b1
      end if
      
      r1__ = rAB
      r1__ = DT_MONTE * r1__

      x = getArmLength()
      if ( x >= x_for0) then
        r2__ = r2__ + min(c_for0 * ( exp( a_for0 * (x-x_for0)) - 1.0),r_max)
      end if
      r2__ = DT_MONTE * r2__
      if (rnd__ <= r0__) then
        call setHeadState(1)
        call bindingToNoBindingState()
      else if (rnd__ <= r0__ + r1__) then
        call setHeadState(3)
        call releasePi()
        call updateByHeadSwing(S1)
      else if (rnd__ <= r0__ + r1__ + r2__) then
        call setHeadState(1)
        call bindingToNoBindingState()
      end if
    end subroutine state_S2

    subroutine state_S3()
      real(8) :: r0__
      real(8) :: r1__
      real(8) :: r2__
      real(8) :: xA
      real(8) :: xB
      real(8) :: EA
      real(8) :: EB
      real(8) :: EC
      real(8) :: h
      real(8) :: WA
      real(8) :: WB
      real(8) :: WC
      real(8) :: rf
      real(8) :: rb
      real(8) :: rAB
      real(8) :: rBA
      real(8) :: x
      real(8) :: Fx
      r0__ = 0
      r1__ = 0
      r2__ = 0
      xA = 0
      xB = 0
      EA = 0
      EB = 0
      h = 0
      WA = 0
      WB = 0
      rf = 0
      rb = 0
      rAB = 0
      rBA = 0
      x = 0
      call bindingStateWithArmLenUpdate()
      
      xA = getArmLength() - S1
      xB = getArmLength()
      EA = E_PreR
      EB = E_PostR1
      EC = E_Barrier0
      h = h1

      WA = Spring_getEnergy(xA)
      WB =  Spring_getEnergy(xB)
      WC =  Spring_getEnergy(0.5*(XA+xB))
      rf = h * exp( ( WA + EA - WC - EC) / KB_T )
      rb = h * exp( ( WB + EB - WC - EC) / KB_T )


      rAB = rf
      rBA = rb
      
      if ( rBA >= UpperBound_b1) then
        rAB = rAB * UpperBound_b1 / rBA
        rBA = UpperBound_b1
      end if
      if ( rAB >= UpperBound_f1 ) then
        rBA = rBA * UpperBound_f1 / rAB
        rAB = UpperBound_f1 
      end if


      r0__ = rBA
      r0__ = DT_MONTE * r0__
      
      xA = getArmLength()
      xB = getArmLength() + S2
      EA = E_PostR1
      EB = E_PostR2
      EC = E_Barrier1
      h = h2

      WA =  Spring_getEnergy(xA)
      WB =  Spring_getEnergy(xB)
      WC =  Spring_getEnergy(0.5*(XA+xB))
      
      rf = h * exp( ( WA + EA - WC - EC) / KB_T )
      rb = h * exp( ( WB + EB - WC - EC) / KB_T )


      rAB = rf
      rBA = rb
      if ( rAB >= UpperBound_f2 ) then
        rBA = rBA * UpperBound_f2 / rAB
        rAB = UpperBound_f2
      end if
      if ( rBA >= UpperBound_b2) then
        rAB = rAB * UpperBound_b2 / rBA
        rBA = UpperBound_b2
      end if

      r1__ = rAB
      r1__ = DT_MONTE * r1__

      x = getArmLength()
      if ( x >= x_for1) then
        r2__ = r2__ + min( c_for1 * ( exp( a_for1 * (x-x_for1)) - 1.0), r_max)
      end if
      
      r2__ = DT_MONTE * r2__
      if (rnd__ <= r0__) then
        call setHeadState(2)
        call bindPi()
        call updateByHeadSwing(-S1)
      else if (rnd__ <= r0__ + r1__) then
        call setHeadState(4)
        call releaseADP()
        call updateByHeadSwing(S2)
      else if (rnd__ <= r0__ + r1__ + r2__) then
        call setHeadState(0)
        call bindATP()
        call bindingToNoBindingState()
      end if
    end subroutine state_S3

    subroutine state_S4()
      real(8) :: r0__
      real(8) :: r1__
      real(8) :: r2__
      real(8) :: xA
      real(8) :: xB
      real(8) :: EA
      real(8) :: EB
      real(8) :: EC
      real(8) :: h
      real(8) :: WA
      real(8) :: WB
      real(8) :: WC
      real(8) :: rf
      real(8) :: rb
      real(8) :: rAB
      real(8) :: rBA
      real(8) :: x
      real(8) :: Fx
      r0__ = 0
      r1__ = 0
      r2__ = 0
      xA = 0
      xB = 0
      EA = 0
      EB = 0
      EC = 0
      h = 0
      WA = 0
      WB = 0
      WC = 0
      rf = 0
      rb = 0
      rAB = 0
      rBA = 0
      x = 0
      call bindingStateWithArmLenUpdate()

      xA = getArmLength() - S2
      xB = getArmLength()
      EA = E_PostR1
      EB = E_PostR2
      EC = E_Barrier1
      h = h2

      WA = Spring_getEnergy(xA)
      WB =  Spring_getEnergy(xB)
      WC =  Spring_getEnergy(0.5*(XA+xB))

      rf = h * exp( ( WA + EA - WC - EC) / KB_T )
      rb = h * exp( ( WB + EB - WC - EC) / KB_T )

      rAB = rf
      rBA = rb
      if ( rAB >= UpperBound_f2 ) then
        rBA = rBA * UpperBound_f2 / rAB
        rAB = UpperBound_f2 
      end if
      if ( rBA >= UpperBound_b2) then
        rAB = rAB * UpperBound_b2 / rBA
        rBA = UpperBound_b2
      end if

      r0__ = rBA
      r0__ = DT_MONTE * r0__

      x = getArmLength()
      if ( x >= x_for2) then
        r1__ = r1__ + min(c_for2 * (exp(a_for2 * (x - x_for2)) - 1.0), r_max)
      end if
      r1__ = DT_MONTE * r1__
      
      r2__ = d_rig0
      if (x <= 0.d0) then
        r2__ = d_rig0*dexp(-Spring_getForce(x)/f_d)
      end if
      r2__ = DT_MONTE * r2__
      
      if (rnd__ <= r0__) then
        call setHeadState(3)
        call bindADP()
        call updateByHeadSwing(-S2)
      else if (rnd__ <= r0__ + r1__) then
        call setHeadState(0)
        call bindATP()
        call bindingToNoBindingState()
      else if (rnd__ <= r0__ + r1__ + r2__) then
        call setHeadState(0)
        call bindATP()
        call bindingToNoBindingState()
      end if
    end subroutine state_S4

  end subroutine StateModel_oneFilamentStepHybrid

  real(8) function unifrd__(rndSeed__)
    implicit none
    integer, intent(inout) :: rndSeed__
    integer, parameter :: LAMBDA__ = 843314861, C__ = 453816693, T30__ = 2**30
    real(8), parameter :: MYU__ = 2.d0**31
    rndSeed__ = LAMBDA__ * rndSeed__ + C__
    if (rndSeed__ < 0) rndSeed__ = (rndSeed__ + T30__) + T30__
    unifrd__ = dble(rndSeed__) / MYU__
  end function unifrd__

end module StateModelHybrid
