# Supplementary material for: Effect of myofibril passive elastic properties on the mechanical communication between motor proteins on adjacent sarcomeres
Source: Sci Rep. 2019 Jun 27;9:9355. doi: 10.1038/s41598-019-45772-1 (PMC6597731; doi:10.1038/s41598-019-45772-1)
Supplement: Supplementary file 3 — Computer code [file 41598_2019_45772_MOESM3_ESM.zip › software/StandardSPOC/Params.f90]

module Params
! Copyright (c) 2019 Takumi Washio
!
! This software is released under the MIT License.
! http://opensource.org/licenses/mit-license.php


! This code is used to generate the results for the standatd SPOC
! given in Supplementary Fig. 4.

  implicit none
  integer, parameter :: BDSwitch = 0
  real(8), parameter :: Tisotonic=0.5, Fisotonic0=2.d+4

  integer, parameter :: NSTATE = 5

  real(8), parameter :: Ca_spoc = 0.2

  integer, parameter :: LengthDistRecordSwitch = 0
  integer, parameter :: nsub_init = 16, nsub_min = 16, n_heart_beat = 40
  integer, parameter :: ns = 40  !number of Half-sarcomeres
  real(8), parameter :: gamma_L_edge = 0.d0    !Pa*s/micro_meter

  real(8), parameter :: gamma_L0 = 1.d+1 ! Pa*s
  real(8), parameter :: k_L_edge = 2.d+1 ! Pa/nm
  real(8), parameter :: k_LT = 1.d+5     ! Pa
  real(8), parameter :: beta_R = 2.d0    ! for Linear SL-LS inverse relationship
  real(8), parameter :: gamma_T = 1.d+1  ! Pa*s
  real(8), parameter :: k_MZ = 0.5d+6    ! Pa
  real(8), parameter :: k_MM = 1.d+6     ! Pa
  real(8), parameter :: k_TT = 1.d+5     ! Pa  
  real(8), parameter :: k_LL = 1.d+4     ! Pa
  real(8), parameter :: LengthExtension = 1.2
  real(8), parameter :: T_fix_edge = 1.d-1  !s
  real(8), parameter :: KB_T = 0.0138 * (273.15+20.0)

  real(8), parameter :: lambda_titinMax = 1.d0, c_titinMaxQuad=0.d0, c_titinMaxCubic=0.d0
  real(8), parameter :: lambda_titinMin=1.d0, c_titinMin=0.d0
  real(8), parameter :: lambda_collagenMax = 1.25d0, c_collagenMax = 1.d+8
  real(8), parameter :: lambda_collagenMin = 1.2d0,  c_collagenMin = 0.d0
  real(8), parameter :: lambda_MyosinMin = 0.87d0, c_MyosinMin=5.d+9

  real(8), parameter :: T_factor = 1.0, TK_factor = 1.0
  real(8), parameter :: E_ATP = 76.5  !pN*nm

  real(8), parameter :: K_ON1 = 50.0*TK_factor
  real(8), parameter :: K_OFF1 = 5.0*TK_factor
  real(8), parameter :: K_ON2 = 90.0*TK_factor
  real(8), parameter :: K_OFF2 = 60.0*TK_factor
  real(8), parameter :: KP_ON1 = K_ON1*TK_factor
  real(8), parameter :: KP_OFF1 = K_OFF1*TK_factor
  real(8), parameter :: KP_ON2 = K_ON2*TK_factor
  real(8), parameter :: KP_OFF2 = K_OFF2*TK_factor
  real(8), parameter :: MYU_CA = 20.0
  real(8), parameter :: GAMMA_CO = 60.0
  real(8), parameter :: Q = 2.0

  real(8), parameter :: K_BASIC = 20.0
  real(8), parameter :: K_NP1 = Q * K_BASIC
  real(8), parameter :: K_NP0 = (Q * K_BASIC / MYU_CA)
  real(8), parameter :: K_PN0 = K_BASIC * GAMMA_CO**2
  real(8), parameter :: K_PN1 = K_BASIC * GAMMA_CO**2

  real(8), parameter :: E_PXB = E_ATP
  real(8), parameter :: E_PreR = 1.05 * E_ATP
  real(8), parameter :: E_PostR1 = 0.82 * E_ATP
  real(8), parameter :: E_PostR2 = 0.0 * E_ATP
  real(8), parameter :: E_Barrier0 = E_PostR1
  real(8), parameter :: E_Barrier1 = E_PostR2
  real(8), parameter :: S1 = 5.d0
  real(8), parameter :: S2 = 5.d0

  real(8), parameter :: d_pre = T_factor * 3000.0
  real(8), parameter :: r_max = 100000.0
  real(8), parameter :: UpperBound_f1 = 2000 * T_factor
  real(8), parameter :: UpperBound_f2 = 2000 * T_factor
  real(8), parameter :: UpperBound_b1 = 125 * T_factor
  real(8), parameter :: UpperBound_b2 = 125 * T_factor

  real(8), parameter :: h1 = T_factor * 20.0   !1/s
  real(8), parameter :: h2 = T_factor * 0.1    !1/s

  real(8), parameter :: d_rig0 = T_factor * 50.0
  real(8), parameter :: f_d = 6.0  !pN

  real(8), parameter :: x_for0 = 10.0
  real(8), parameter :: x_for1 = 10.0
  real(8), parameter :: x_for2 = 10.0
  real(8), parameter :: a_for0 = 0.025
  real(8), parameter :: a_for1 = 0.025
  real(8), parameter :: a_for2 = 0.025
  real(8), parameter :: c_for0 = T_factor * 100.0
  real(8), parameter :: c_for1 = T_factor * 100.0
  real(8), parameter :: c_for2 = T_factor * 100.0

  integer, parameter :: NT = 1000
  real(8), parameter :: DT_RECORD = 1.d0/NT
  real(8), parameter :: DT_MONTE_BASE = 2.5d-6

  logical, parameter :: IS_NONLINEAR_SPRING = .true.
  integer, parameter :: RANDOM_NUMBER_OPTION = 0
  integer, parameter :: NFIL = 128
  integer, parameter :: NSAMPLE = 16

  real(8), parameter :: BETA_NEWMARK = 0.3025d0, GAMMA_NEWMARK = 0.6d0
  integer, parameter :: HYBRID_INDEX = 1, HYBRID_TYPE_INDEX = 0
  real(8), parameter :: Phosphorylation_Rate = 0.0

end module Params
