# Supplementary material for: Effect of myofibril passive elastic properties on the mechanical communication between motor proteins on adjacent sarcomeres
Source: Sci Rep. 2019 Jun 27;9:9355. doi: 10.1038/s41598-019-45772-1 (PMC6597731; doi:10.1038/s41598-019-45772-1)
Supplement: Supplementary file 3 — Computer code [file 41598_2019_45772_MOESM3_ESM.zip › software/StandardSPOC/Sarcomere.f90]

module Sarcomere
! Copyright (c) 2019 Takumi Washio
!
! This software is released under the MIT License.
! http://opensource.org/licenses/mit-license.php

  use Params
  use MC_model
  use Spring

  implicit none
  private

  include 'mpif.h'

  integer, parameter :: NU_MF = 38
  integer, parameter :: NU_AF = 32
  integer, parameter :: NE_AF = 32

  real(8), parameter :: SARCOMERE_LEN = 1.9
  real(8), parameter :: ACTIN_LEN = 1.0  !from Henk Granzier
  real(8), parameter :: MYOSIN_LEN = 1.65 !from Henk Granzier
  real(8), parameter :: BARE_ZONE_LEN = 0.16 !from Henk Granzier
  real(8), parameter :: D_ThinFil =  0.04 !mirco meter
  real(8), parameter :: ACTIN_SECTIONAL_AREA =D_ThinFil*D_ThinFil*dsqrt(3.d0)/4.d0

  integer, parameter :: NP = 10000
  integer, parameter :: NX = 1000
  real(8), parameter :: X_MIN = -1.6d0 * 8.7d0
  real(8), parameter :: X_MAX = 8.7d0
  real(8), parameter :: ETA_KNP = 0.1d0
  real(8) :: w(NX), xp(NP)

  integer, parameter :: NACT = (NFIL+1)/2

  integer, allocatable :: xbDuration0(:, :, :, :)
  integer, allocatable :: xbDuration1(:, :, :, :)
  integer, allocatable :: BindFlag(:, :, :, :), BindFlagPrev(:, :, :, :)
  integer, allocatable :: BindFlag_save(:, :, :, :)
  real(8), allocatable :: Lc(:, :, :, :)
  real(8), allocatable :: Lc_save(:, :, :, :)
  real(8), allocatable :: Ls(:, :, :, :)
  real(8), allocatable :: Ls_save(:, :, :, :)
  real(8), allocatable :: Lz(:, :, :, :)
  real(8), allocatable :: Lz_save(:, :, :, :)
  integer, allocatable :: elementID_AF(:, :, :, :)
  integer, allocatable :: elementID_AF_save(:, :, :, :)
  real(8), allocatable :: weight_AF(:, :, :, :)
  real(8), allocatable :: weight_AF_save(:, :, :, :)
  integer, allocatable :: afState(:, :, :, :)
  integer, allocatable :: afState_save(:, :, :, :)
  integer, allocatable :: headState(:, :, :, :)
  integer, allocatable :: headState_save(:, :, :, :)
  real(8), allocatable :: armLength(:, :, :, :)
  real(8), allocatable :: armLength_save(:, :, :, :)
  integer, allocatable :: headFlag(:, :, :, :)  
  integer, allocatable :: MuscleTypeAct(:)

  real(8), allocatable :: SarcomereStateTrans(:,:,:)

  integer::nelem_sample = 0
  integer,allocatable::elem_sample_list(:), elem_sample_act_list(:)
  real(8), allocatable :: SarcomereLambda(:, :)

  public :: NU_MF, NU_AF
  public :: SARCOMERE_LEN, MYOSIN_LEN, ACTIN_LEN, BARE_ZONE_LEN, ACTIN_SECTIONAL_AREA, NP
  public :: xbDuration0, xbDuration1, BindFlag, Lc, Ls, Lz, &
    xp, afState, headState, armLength, elementID_AF
  public :: headFlag
  public :: SarcomereLambda, SarcomereStateTrans

  public :: Sarcomere_initialize
  public :: Sarcomere_setMF2AF
  public :: Sarcomere_setXiKnp
  public :: Sarcomere_setXiOverlap
  public :: Sarcomere_getMuscleType
  public :: Sarcomere_setHeadFlag
  public :: Sarcomere_restartInMemory
  public :: Sarcomere_restartFile

contains

  subroutine Sarcomere_initialize()
    implicit none
    integer :: ifirst = 0
    save :: ifirst 
    integer :: i

    if (ifirst == 0) then
      allocate(xbDuration0(NU_MF, NFIL, NSAMPLE, NELEM_ACT), &
        xbDuration1(NU_MF, NFIL, NSAMPLE, NELEM_ACT), &
        BindFlag(NU_MF, NFIL, NSAMPLE, NELEM_ACT), BindFlagPrev(NU_MF, NFIL, NSAMPLE, NELEM_ACT), &
        Lc(NU_MF, NFIL, NSAMPLE, NELEM_ACT), &
        Ls(NU_MF, NFIL, NSAMPLE, NELEM_ACT), &
        Lz(NU_MF, NFIL, NSAMPLE, NELEM_ACT), &
        elementID_AF(NU_MF, NFIL, NSAMPLE, NELEM_ACT), &
        weight_AF(NU_MF, NFIL, NSAMPLE, NELEM_ACT), &
        afState(NU_AF, NFIL, NSAMPLE, NELEM_ACT), &
        headState(NU_MF, NFIL, NSAMPLE, NELEM_ACT), &
        armLength(NU_MF, NFIL, NSAMPLE, NELEM_ACT), &
        headFlag(NU_MF, NFIL, NSAMPLE, NELEM_ACT),MuscleTypeAct(NELEM_ACT))
      
      allocate(SarcomereLambda(NSAMPLE, NELEM_ACT))
      allocate(SarcomereStateTrans(0:NSTATE-1,0:NSTATE-1, NELEM_ACT))

      allocate(BindFlag_save(NU_MF, NFIL, NSAMPLE, NELEM_ACT), &
        Lc_save(NU_MF, NFIL, NSAMPLE, NELEM_ACT), &
        Ls_save(NU_MF, NFIL, NSAMPLE, NELEM_ACT), &
        Lz_save(NU_MF, NFIL, NSAMPLE, NELEM_ACT), &
        elementID_AF_save(NU_MF, NFIL, NSAMPLE, NELEM_ACT), &
        weight_AF_save(NU_MF, NFIL, NSAMPLE, NELEM_ACT), &
        afState_save(NU_AF, NFIL, NSAMPLE, NELEM_ACT), &
        armLength_save(NU_MF, NFIL, NSAMPLE, NELEM_ACT), &
        headState_save(NU_MF, NFIL, NSAMPLE, NELEM_ACT))
      call setWInitLength()
      call setXPInitLength()
    end if
    ifirst = 1
    
!$omp parallel do default(shared) private(i)
    do i = 1, NELEM_ACT
      xbDuration0(1:NU_MF, 1:NFIL, 1:NSAMPLE, i) = 0
      xbDuration1(1:NU_MF, 1:NFIL, 1:NSAMPLE, i) = 0
      Lc(1:NU_MF, 1:NFIL, 1:NSAMPLE, i) = 0.d0
      Ls(1:NU_MF, 1:NFIL, 1:NSAMPLE, i) = 0.d0
      Lz(1:NU_MF, 1:NFIL, 1:NSAMPLE, i) = 0.d0
      BindFlag(1:NU_MF, 1:NFIL, 1:NSAMPLE, i) = 0
      afState(1:NU_AF, 1:NFIL, 1:NSAMPLE, i) = 0
      headState(1:NU_MF, 1:NFIL, 1:NSAMPLE, i) = 0
      armLength(1:NU_MF, 1:NFIL, 1:NSAMPLE, i) = 0.d0
      elementID_AF(1:NU_MF, 1:NFIL, 1:NSAMPLE, i) = 0
      weight_AF(1:NU_MF, 1:NFIL, 1:NSAMPLE, i) = 0.d0
      headFlag(1:NU_MF, 1:NFIL, 1:NSAMPLE, i) = 0
    end do

  contains

    subroutine setWInitLength()
      use Spring
      implicit none
      real(8) :: b0, dx, x, wSum, e_spring
      integer :: ix

      b0 = 1.d0 / KB_T
      dx = (X_MAX - X_MIN) / dble(NX)
      wSum = 0.d0

      do ix = 1, NX
        x = X_MIN + dx * (dble(ix - 1) + 0.5d0)
        e_spring = Spring_getEnergy(x)
        w(ix) = dexp(-b0 * e_spring)
        wSum = wSum + w(ix)
      end do

      do ix = 1, NX
        w(ix) = w(ix) / wSum
      end do

    end subroutine setWInitLength

    subroutine setXPInitLength()
      implicit none
      real(8) :: dx, wSum, w0, w1, x
      real(8), parameter :: EPS = 1.d-4
      integer :: ix, ip, iw0, iw1

      dx = (X_MAX - X_MIN) / dble(NX)

      wSum = 0.d0
      do ix = 1, NX
        wSum = wSum + w(ix)
      end do

      w0 = 0.d0
      iw0 = 0
      do ix = 1, NX
        x = X_MIN + dx * (dble(ix - 1) + 0.5d0)
        w1 = w0 + w(ix)
        iw1 = min(int(NP * (w1 / wSum + EPS)), NP)
        do ip = iw0 + 1, iw1
          xp(ip) = x
        end do
        iw0 = iw1
        w0 = w1
      end do

    end subroutine setXPInitLength

  end subroutine Sarcomere_initialize

  subroutine Sarcomere_restartInMemory(iproc)
    implicit none
    integer, intent(in) :: iproc

    if (iproc == 0) then
       BindFlag_save =  BindFlag
       Lc_save = Lc
       Ls_save = Ls
       Lz_save = Lz
       elementID_AF_save = elementID_AF
       weight_AF_save = weight_AF
       afState_save = afState
       armLength_save = armLength
       headState_save =  headState
    else if (iproc == 1) then
       BindFlag =  BindFlag_save
       Lc = Lc_save
       Ls = Ls_save
       Lz = Lz_save
       elementID_AF = elementID_AF_save
       weight_AF = weight_AF_save
       afState = afState_save
       armLength = armLength_save
       headState =  headState_save
    end if

  end subroutine Sarcomere_restartInMemory

  subroutine Sarcomere_restartFile(iproc, ifile)
    implicit none
    integer, intent(in) :: iproc, ifile

    if (iproc == 0) then
      write(ifile) BindFlag
      write(ifile) Lc
      write(ifile) Ls
      write(ifile) Lz
      write(ifile) elementID_AF
      write(ifile) weight_AF
      write(ifile) afState
      write(ifile) armLength
      write(ifile) headState
    else if (iproc == 1) then
      read(ifile) BindFlag
      read(ifile) Lc
      read(ifile) Ls
      read(ifile) Lz
      read(ifile) elementID_AF
      read(ifile) weight_AF
      read(ifile) afState
      read(ifile) armLength
      read(ifile) headState
    end if

  end subroutine Sarcomere_restartFile

  subroutine Sarcomere_setMF2AF(sarcomereLen, mf2af, Zdispl)
    implicit none
    real(8), intent(in) :: sarcomereLen
    integer, intent(out) :: mf2af(NU_MF)
    real(8), optional, intent(in) :: Zdispl
    real(8) :: deltaMyosinLen, rightActinRightmostX, rightActinLeftmostX, deltaTroponin, xu
    integer :: iu_mf, iuActinFilament
    real(8) :: divider
    real(8) :: sarcomereLen_delete_Zdispl

    if (present(Zdispl)) then
      sarcomereLen_delete_Zdispl = sarcomereLen - 2.d0 * Zdispl
    else
      sarcomereLen_delete_Zdispl = sarcomereLen
    end if

    divider = dble(NU_MF - 1)
    if (divider == 0.d0) then
      deltaMyosinLen = 0.d0
    else
      deltaMyosinLen = 0.5d0 * (MYOSIN_LEN - BARE_ZONE_LEN) / divider
    end if

    rightActinRightmostX = 0.5d0 * (sarcomereLen_delete_Zdispl - BARE_ZONE_LEN)
    rightActinLeftmostX = rightActinRightmostX - ACTIN_LEN
    deltaTroponin = ACTIN_LEN / dble(NU_AF)

    do iu_mf = 1, NU_MF
      xu = dble(iu_mf - 1) * deltaMyosinLen
      if (xu >= rightActinLeftmostX) then
        iuActinFilament = (xu - rightActinLeftmostX) / deltaTroponin + 1
      else
        iuActinFilament = 0
      end if
      if (iuActinFilament <= NU_AF) then
        mf2af(iu_mf) = iuActinFilament
      else
        mf2af(iu_mf) = 0
      end if
    end do

  end subroutine Sarcomere_setMF2AF

  subroutine Sarcomere_setXiOverlap(sarcomereLen, xi_knp, Zdispl)
    implicit none
    real(8), intent(in) :: sarcomereLen
    real(8), intent(out) :: xi_knp(NU_MF)
    real(8), optional, intent(in) :: Zdispl
    real(8) :: deltaMyosinLen, rightActinRightmostX, rightActinLeftmostX, leftActinRightmostX, deltaTroponin
    real(8) :: xu, dR, dL
    real(8), parameter :: DX = 0.d0
    integer :: iu_mf
    real(8) :: divider
    real(8) :: sarcomereLen_delete_Zdispl

    if (present(Zdispl)) then
      sarcomereLen_delete_Zdispl = sarcomereLen - 2.d0 * Zdispl
    else
      sarcomereLen_delete_Zdispl = sarcomereLen
    end if

    divider = dble(NU_MF - 1)
    if (divider == 0.d0) then
      deltaMyosinLen = 0.d0
    else
      deltaMyosinLen = 0.5d0 * (MYOSIN_LEN - BARE_ZONE_LEN) / divider
    end if

    rightActinRightmostX = 0.5d0 * (sarcomereLen_delete_Zdispl - BARE_ZONE_LEN)
    rightActinLeftmostX = rightActinRightmostX - ACTIN_LEN
    leftActinRightmostX = ACTIN_LEN - rightActinRightmostX - BARE_ZONE_LEN
    deltaTroponin = ACTIN_LEN / dble(NU_AF)

    xi_knp(1:NU_MF) = 1.d0

    do iu_mf = 1, NU_MF
      xu = dble(iu_mf - 1) * deltaMyosinLen

      dR = rightActinLeftmostX + DX - xu
      if (dR > 0.d0) then
        xi_knp(iu_mf) = xiFunc(dR, ETA_KNP) * xi_knp(iu_mf)
      end if

      dL = leftActinRightmostX + DX - xu
      if (dL > 0.d0) then
        xi_knp(iu_mf) = xiFunc(dL, ETA_KNP) * xi_knp(iu_mf)
      end if

      dR = xu - rightActinRightmostX + DX
      if (dR > 0.d0) then
        xi_knp(iu_mf) = xiFunc(dR, ETA_KNP) * xi_knp(iu_mf)
      end if
    end do

  end subroutine Sarcomere_setXiOverlap

  subroutine Sarcomere_setXiKnp(sarcomereLen, xi_knp, Zdispl)
    implicit none
    real(8), intent(in) :: sarcomereLen
    real(8), intent(out) :: xi_knp(NU_MF)
    real(8), optional, intent(in) :: Zdispl

    if (present(Zdispl)) then
      call Sarcomere_setXiOverlap(sarcomereLen, xi_knp, Zdispl)
      xi_knp(1:NU_MF) = qFunc(sarcomereLen, Zdispl) * xi_knp(1:NU_MF)
    else
      call Sarcomere_setXiOverlap(sarcomereLen, xi_knp)
      xi_knp(1:NU_MF) = qFunc(sarcomereLen) * xi_knp(1:NU_MF)
    end if

  end subroutine Sarcomere_setXiKnp


  real(8) function qFunc(sarcomereLen, Zdispl)
    implicit none
    real(8), intent(in) :: sarcomereLen
    real(8), optional, intent(in) :: Zdispl
    real(8), parameter :: ALPHA = 0.4666d0, Q_FUNC_SARCOMERE_LEN = 2.2d0
    real(8) :: sarcomereLen_delete_Zdispl

    if (present(Zdispl)) then
      sarcomereLen_delete_Zdispl = sarcomereLen - 2.d0 * Zdispl
    else
      sarcomereLen_delete_Zdispl = sarcomereLen
    end if

    if (sarcomereLen_delete_Zdispl >= Q_FUNC_SARCOMERE_LEN) then
      qFunc = 1.d0
    else
      qFunc = max(1.d0 - ALPHA * (Q_FUNC_SARCOMERE_LEN - sarcomereLen_delete_Zdispl), 0.d0)
    end if
  end function qFunc

  real(8) function xiFunc(x, eta)
    implicit none
    real(8), intent(in) :: x, eta
    real(8) :: y

    if (x <= 0.d0) then
      xiFunc = 1.d0
    else
      y = x / eta
      xiFunc = dexp(-y**2)
    end if

  end function xiFunc

  real(8) function xiFunc2(x, eta)
    implicit none
    real(8), intent(in) :: x, eta
    real(8) :: y

    if (x <= 0.d0) then
      xiFunc2 = 1.d0
    else if (x >= eta) then
      xiFunc2 = 0.d0
    else
      y = x / eta
      xiFunc2 = 2.d0 * y**3 - 3.d0 * y**2 + 1.d0
    end if

  end function xiFunc2

  subroutine Sarcomere_getMuscleType(nproc, myid, comm_ms, nelem_act_all, list_act_all, &
       muscle_type)
    implicit none
    integer, intent(in) :: nproc, myid, comm_ms, nelem_act_all 
    integer, intent(in) :: list_act_all(:)
    integer, intent(in) :: muscle_type(:)

    integer, allocatable :: muscle_type0_all(:)
    integer :: ielem
    integer :: iproc, istr, iend, nhandles, itag, nc, ierr
    integer, allocatable :: handles(:), statuses(:,:)

    if (nproc > 1) then
      if (myid.eq.0) then
        allocate(muscle_type0_all(nelem_act_all))
        do ielem = 1, nelem_act_all
          muscle_type0_all(ielem) = muscle_type(list_act_all(ielem))
        end do
      end if
      
      allocate(handles(nproc + 1), statuses(MPI_STATUS_SIZE, nproc + 1))
      
      nhandles = 0
      nhandles = nhandles + 1
      itag = 1
      call MPI_irecv(MuscleTypeAct, nelem_act, MPI_INTEGER, 0, itag, &
        comm_ms, handles(nhandles), ierr ) 
      if (myid == 0) then
        do iproc = 0, nproc - 1
          istr = iproc * nelem_act_all/nproc + 1
          iend = (iproc + 1) * nelem_act_all / nproc
          nc = iend - istr + 1
          itag = 1
          nhandles = nhandles + 1
          call MPI_isend(muscle_type0_all(istr), nc, MPI_INTEGER, iproc, itag, &
            comm_ms, handles(nhandles), ierr)          
        end do
      end if
      if (nhandles.ne.0) then
        call MPI_Waitall(nhandles, handles, statuses, ierr)
      end if
      
      deallocate(handles, statuses)
      if (myid == 0) deallocate(muscle_type0_all)
      
    else
      do ielem = 1, nelem_act_all
        MuscleTypeAct(ielem) = muscle_type(list_act_all(ielem))
      end do
    end if

  end subroutine Sarcomere_getMuscleType

  subroutine Sarcomere_setHeadFlag()
    implicit none
    !HYBRID_INDEX 0:headFlag==0, 1:Hybrid, 2:headFlag==1
    !HYBRID_TYPE_INDEX: 0:in Filament, 1:by Filament in Sample, 2:by Sample in Element
    integer :: i, ielem, is, ifil, iu
    integer :: rndSeed__
    real(8) :: rnd__

    if (HYBRID_INDEX == 0) then
      headFlag = 0
    else if (HYBRID_INDEX == 2) then
      headFlag = 1
    else
      ielem = 0
      do i = 1, NELEM_ACT
         rndSeed__ = list_act(i)
        ielem = ielem + 1
        if (HYBRID_TYPE_INDEX == 2) then
          do is = 1, NSAMPLE
            rnd__ = unifrd__(rndSeed__)
            if (rnd__ <= Phosphorylation_Rate) then
              headFlag(1:NU_MF, 1:NFIL, is, ielem)=1
            else
              headFlag(1:NU_MF, 1:NFIL, is, ielem)=0
            end if
          end do
        else if (HYBRID_TYPE_INDEX == 1) then
          do is = 1, NSAMPLE
            do ifil = 1, NFIL, 2
              rnd__ = unifrd__(rndSeed__)
              if (rnd__ <= Phosphorylation_Rate) then
                headFlag(1:NU_MF, ifil:min(ifil+1,NFIL), is, ielem)=1
              else
                headFlag(1:NU_MF, ifil:min(ifil+1,NFIL), is, ielem)=0
              end if
            end do
          end do
        else
          do is = 1, NSAMPLE
            do ifil = 1, NFIL
              do iu = 1, NU_MF
                rnd__ = unifrd__(rndSeed__)
                if (rnd__ <= Phosphorylation_Rate) then
                  headFlag(iu, ifil, is, ielem) = 1
                else
                  headFlag(iu, ifil, is, ielem) = 0
                end if
              end do
            end do
          end do
        end if
!Atrium
        if (MuscleTypeAct(ielem) == 5) then
          do is = 1, NSAMPLE
            do ifil = 1, NFIL
              do iu = 1, NU_MF
                headFlag(1:, ifil, is, ielem) = 2
              end do
            end do
          end do
        end if
      end do
    end if
    
  contains
    real(8) function unifrd__(rndSeed__)
      implicit none
      integer, intent(inout) :: rndSeed__
      integer, parameter :: LAMBDA__ = 843314861, C__ = 453816693, T30__ = 2**30
      real(8), parameter :: MYU__ = 2.d0**31
      rndSeed__ = LAMBDA__ * rndSeed__ + C__
      if (rndSeed__ < 0) rndSeed__ = (rndSeed__ + T30__) + T30__
      unifrd__ = dble(rndSeed__) / MYU__
    end function unifrd__
    
  end subroutine Sarcomere_setHeadFlag

end module Sarcomere
