# Supplementary material for: Effect of myofibril passive elastic properties on the mechanical communication between motor proteins on adjacent sarcomeres
Source: Sci Rep. 2019 Jun 27;9:9355. doi: 10.1038/s41598-019-45772-1 (PMC6597731; doi:10.1038/s41598-019-45772-1)
Supplement: Supplementary file 3 — Computer code [file 41598_2019_45772_MOESM3_ESM.zip › software/StandardSPOC/Makefile]

FC = mpiifort -fpp
F_OPT = -O3 -xAVX -assume buffered_io -qopenmp -g -traceback
F_LINK	= -g -traceback -qopenmp

OBJ_F	= Params.o main.o Spring.o MC_model.o Sarcomere.o StateModelHybrid.o MacroSimulator.o
TARGET_F = solv

$(TARGET_F):$(OBJ_F)
	$(FC) $(F_OPT) $(F_LINK) -o $(TARGET_F) $(OBJ_F)

.SUFFIXES: .f90

.f90.o:
	$(FC) -c $(F_OPT) $<


Params.o : Params.f90
	$(FC) -c $(F_OPT) -r8 $<
Spring.o : Spring.f90
	$(FC) -c $(F_OPT) -r8 $<
MC_model.o : MC_model.f90 Params.o Spring.o
	$(FC) -c $(F_OPT) -r8 $<
Sarcomere.o : Sarcomere.f90 Params.o Spring.o MC_model.o
	$(FC) -c $(F_OPT) -r8 $<
StateModelHybrid.o : StateModelHybrid.f90 Params.o Spring.o Sarcomere.o
	$(FC) -c $(F_OPT) -r8 $<
MacroSimulator.o : MacroSimulator.f90 Params.o Spring.o MC_model.o Sarcomere.o StateModelHybrid.o 
	$(FC) -c $(F_OPT) -r8 $<
main.o : main.f90 Params.o Spring.o MC_model.o Sarcomere.o StateModelHybrid.o MacroSimulator.o 
	$(FC) -c $(F_OPT) -r8 $<

clean:
	rm -f *.o *.mod solv
