# Supplementary material for: Effect of myofibril passive elastic properties on the mechanical communication between motor proteins on adjacent sarcomeres
Source: Sci Rep. 2019 Jun 27;9:9355. doi: 10.1038/s41598-019-45772-1 (PMC6597731; doi:10.1038/s41598-019-45772-1)
Supplement: Supplementary file 3 — Computer code [file 41598_2019_45772_MOESM3_ESM.zip › software/SingleHalfSarcomereSPOC/MC_model.f90]

module MC_model
! Copyright (c) 2019 Takumi Washio
!
! This software is released under the MIT License.
! http://opensource.org/licenses/mit-license.php

  implicit none
  private

  include 'mpi_stubs_f90.h'

  integer :: str_elem_act, end_elem_act, nelem_act
  integer, allocatable :: flag_act(:), list_act(:)
  real(8), allocatable :: lambda_act(:), lamdot_act(:)
  real(8), allocatable :: cf_force_act(:), cf_DforceDlamdot_act(:)
  real(8), allocatable :: atp_act(:),state_act(:,:)

  public :: MC_modelGetSize
  public :: MC_modelDistSize
  public :: MC_ModelInitialize
  public :: nelem_act
  public :: flag_act
  public :: list_act

contains

  subroutine MC_modelGetSize(nelem_so, mat_type, muscle_type, &
       nelem_act_all, flag_act_all, list_act_all)
    implicit none
    integer, intent(in) :: nelem_so, mat_type(nelem_so), muscle_type(nelem_so)
    integer, intent(out) :: nelem_act_all, flag_act_all(nelem_so), list_act_all(nelem_so)
    integer :: ielem

    nelem_act_all = 0
    do ielem = 1, nelem_so
       if (mat_type(ielem) == 2) then
          if (muscle_type(ielem) == 1) then
             nelem_act_all =  nelem_act_all + 1
             flag_act_all(nelem_act_all) = 1
             list_act_all(nelem_act_all) = ielem
          else if (muscle_type(ielem) == 5) then
             nelem_act_all =  nelem_act_all + 1
             flag_act_all(nelem_act_all) = 2
             list_act_all(nelem_act_all) = ielem
          end if
       end if
    end do

  end subroutine MC_modelGetSize

  subroutine MC_modelDistSize(nproc, myid, nelem_act_all)
    implicit none
    integer, intent(in) :: nproc, myid, nelem_act_all

    integer :: str_elem, end_elem

    str_elem_act = myid * nelem_act_all / nproc + 1
    end_elem_act = (myid + 1) * nelem_act_all /nproc
    nelem_act = end_elem_act - str_elem_act + 1

  end subroutine MC_modelDistSize

  subroutine MC_modelInitialize(nproc, myid, comm_ms, nelem_act_all, flag_act_all, list_act_all)
    implicit none
    integer, intent(in) :: nproc, myid, nelem_act_all, comm_ms
    integer, intent(in) :: flag_act_all(nelem_act_all), list_act_all(nelem_act_all)

    integer :: iproc, istr, iend, nhandles, itag, nc, ierr
    integer, allocatable :: handles(:), statuses(:,:)

    if (allocated(flag_act)) deallocate(flag_act)
    allocate(flag_act(nelem_act))
    if (allocated(list_act)) deallocate(list_act)
    allocate(list_act(nelem_act))

    if (nproc > 1) then

      allocate(handles(2 * nproc + 2), statuses(MPI_STATUS_SIZE, 2 * nproc + 2))

      nhandles = 0
      nhandles = nhandles + 1
      itag = 1
      call MPI_irecv(flag_act, nelem_act, MPI_INTEGER, 0, itag, &
        comm_ms, handles(nhandles), ierr ) 
      nhandles = nhandles + 1
      itag = 2
      call MPI_irecv(list_act, nelem_act, MPI_INTEGER, 0, itag, &
        comm_ms, handles(nhandles), ierr ) 
      if (myid == 0) then
        do iproc = 0, nproc - 1
          istr = iproc * nelem_act_all/nproc + 1
          iend = (iproc + 1) * nelem_act_all / nproc
          nc = iend - istr + 1
          itag = 1
          nhandles = nhandles + 1
          call MPI_isend(flag_act_all(istr), nc, MPI_INTEGER, iproc, itag, &
            comm_ms, handles(nhandles),ierr)          
          itag = 2
          nhandles = nhandles + 1
          call MPI_isend(list_act_all(istr), nc, MPI_INTEGER, iproc, itag, &
            comm_ms, handles(nhandles),ierr)          
        end do
      end if
      if (nhandles.ne.0) then
        call MPI_Waitall(nhandles,handles,statuses,ierr)
      end if
      
      deallocate(handles, statuses)
    else
      flag_act(1:nelem_act_all) = flag_act_all(1:nelem_act_all)
      list_act(1:nelem_act_all) = list_act_all(1:nelem_act_all)
    end if

  end subroutine MC_modelInitialize

end module MC_model
