# Supplementary material for: Effect of myofibril passive elastic properties on the mechanical communication between motor proteins on adjacent sarcomeres
Source: Sci Rep. 2019 Jun 27;9:9355. doi: 10.1038/s41598-019-45772-1 (PMC6597731; doi:10.1038/s41598-019-45772-1)
Supplement: Supplementary file 3 — Computer code [file 41598_2019_45772_MOESM3_ESM.zip › software/SingleHalfSarcomereSPOC/Makefile]

FC = gfortran
FFLAGS = -O2 -fdefault-real-8 -fdefault-double-8 -ffree-line-length-none -fopenmp -g
FDBG_FLAGS = -Wall -Wuninitialized
FSTD_FLAGS = -pedantic -std=f2003
LFLAGS = -fopenmp -g

OBJ_F	= Params.o main.o Spring.o MC_model.o Sarcomere.o StateModelHybrid.o MacroSimulator.o mpi_stubs.o
TARGET_F = solv

$(TARGET_F):$(OBJ_F)
	$(FC) $(FFLAGS) $(FDBG_FLAGS) -o $@ $+ $(LFLAGS)

.SUFFIXES: .f90

%.o: %.f90
	$(FC) $(FFLAGS) $(FDBG_FLAGS) $(FSTD_FLAGS) -o $@ -c $<

main.o: Params.o Spring.o MC_model.o Sarcomere.o StateModelHybrid.o MacroSimulator.o 

Params.o : Params.f90
	$(FC) $(FFLAGS) $(FDBG_FLAGS) $(FSTD_FLAGS) -o $@ -c $<
Spring.o : Spring.f90
	$(FC) $(FFLAGS) $(FDBG_FLAGS) $(FSTD_FLAGS) -o $@ -c $<
MC_model.o : MC_model.f90 Params.o Spring.o
	$(FC) $(FFLAGS) $(FDBG_FLAGS) $(FSTD_FLAGS) -o $@ -c $<
Sarcomere.o : Sarcomere.f90 Params.o Spring.o MC_model.o
	$(FC) $(FFLAGS) $(FDBG_FLAGS) $(FSTD_FLAGS) -o $@ -c $<
StateModelHybrid.o : StateModelHybrid.f90 Params.o Spring.o Sarcomere.o
	$(FC) $(FFLAGS) $(FDBG_FLAGS) $(FSTD_FLAGS) -o $@ -c $<
MacroSimulator.o : MacroSimulator.f90 Params.o Spring.o MC_model.o Sarcomere.o StateModelHybrid.o 
	$(FC) $(FFLAGS) $(FDBG_FLAGS) $(FSTD_FLAGS) -o $@ -c $<
main.o : main.f90 Params.o Spring.o MC_model.o Sarcomere.o StateModelHybrid.o MacroSimulator.o 
	$(FC) $(FFLAGS) $(FDBG_FLAGS) $(FSTD_FLAGS) -o $@ -c $<

clean:
	rm -f *.o *.mod solv
