# Supplementary material for: Effect of myofibril passive elastic properties on the mechanical communication between motor proteins on adjacent sarcomeres
Source: Sci Rep. 2019 Jun 27;9:9355. doi: 10.1038/s41598-019-45772-1 (PMC6597731; doi:10.1038/s41598-019-45772-1)
Supplement: Supplementary file 3 — Computer code [file 41598_2019_45772_MOESM3_ESM.zip › software/readme]

Software for 'Effect of Myofibril Passive Elastic Properties on the Mechanical Communication between Motor Protein on Adjacent Sarcomeres'

Copyright: 
Copyright (C) 2019 Takumi Washio
email: washio@ut-heart.com


Routines in the Package:
The following software is released under the MIT License. (http://opensource.org/licenses/mit-license.php)
main.f90, Params.f90, MacroSimulator.f90, MC_model.f90, Sarcomere.f90, Spring.f90, StataModelHybrid.f90
The routines mpi_stubs.f90 and mpi_stubs_f90.h written by John Burkardt are also used in SingleHalfSarcomereSPOC for executions with a standard PC. These routines are used to avoid calling the MPI libraries for the single node execution. 


Usage: 
In each directory, you can test the following problems. 
SingleHalfSarcomereSPOC: Single half-sarcomere SPOC (Fig. S1a-c and Fig. S2). You can compile the code with gfortran, and execute it on your PC. 
StandardSPOC: The standard SPOC with 40 half-sarcomeres (Fig. 4). 
IsotonicSPOC: The isotonic SPOC with 40 half-sarcomeres (Fig. 5). 
IFM: SPOC in the insect flight muscle myofibril model with 5000 half-sarcomeres (Fig. 6a,c,e and Fig.7a,c,e). 
IFMnonsymmBD: SPOC in the insect flight muscle myofibril model with asymmetrically constrained boundary conditions (Fig. 9).

Almost all the parameter variables are given in Params.f90. By modifying these variables and recompiling the codes, you can test your own modified numerical model. 

In Parames.f90, you can modify the following parameters according to your interests. 
General Parameters:
BDswitch: The switch of external boundary condition. 0: the myofibril is connected with the external spring. 1: the myofibril is pulled by the isotonic tension. 
Tisotonic [s], Fisotonic[Pa]: Tisotonic is the time for preparing the isotonic tension at the beginning of simulation. Fisotonic is the isotonic tension. Until the time given by Tisotonic, the external pulling tension increases linearly to Fisotonic. After Tisotonic, the pulling tension is kept at Fisotonic.
Ca_spoc [micromolar]: The free Ca2+ concentration 
ns : the number of half-sarcomeres.
DT_RECORD [s]: The time interval to output the numerical results. 
NSUB_INIT: DT_RECORD/NSUB_INIT gives the time step size 'Delta T' for the myofibril dynamics. Namely, Delta T = DT_RECORD/NSUB_INIT.
DT_MONTE_BASE [s]: The baseline to define the time step size 'Delta t' for the Monte-Carlo simulation of cross-bridge model. The number of Monte-Carlo time steps for one myofibril dynamics time step Delta T is given by the integer NSTEP_MONTE (main.f90) which is given by NSTEP_MONTE = Delta T/DT_MONTE_BASE. 
NT, N_HEART_BEAT: The integer parameters to determine the total execution physical time period. The total physical time to be simulated is DT_RECORD*NT*N_HEART_BEAT. 
NFIL, NSAMPLE: The integer parameters to determine the number of filaments in one half-sarcomere. n_F=NFIL*NSAMPLE is the number of filaments in one half-sarcomere. The computations for filaments are executed by the double do-loops with NSAMPLE and NFIL.  The outer loop with NSAMPLE is parallelized by OpenMP. See subroutine simulateByMonteCarloSampleOMP in MacroSimulator.f90. It is recommended to adjust NSAMPLE in accordance with the number of cores of your computer.

Half-sarcomere material parameters:
gamma_L_edge [Pa*s/micrometer]: The friction coefficient suppressing edge movement. In the main text, it is given as gamma_LE (See Methods). 
k_L_edge [Pa/nm]: The spring constant per unit area of the spring connected to the right edge of the myofibril. In the main text, it is given as k_LE (See Methods).
LengthExtension: The extension ratio to determine the fixed point of the external spring to the natural length of myofibril.
gamma_L0 [Pa*s]: The longitudinal friction coefficient of the half-sarcomere. In the main text, it is given as gamma_L (See Methods).
gamma_T [Pa*s]: The transverse friction coefficient of the half-sarcomere (See Methods in the main text.)

k_LL [Pa]: The longitudinal stiffness coefficient of the half-sarcomere. See equation (1) in the main text.
k_TT[Pa]: The transverse stiffness coefficient of the half-sarcomere. See equation (1) in the main text.
k_LT [Pa]: The sarcomere stiffness coefficient of the half-sarcomere associated with the SL-LS relationship penalty. See equation (1) in the main text. 
beta_R: The coefficient defining SL-LS relationship. See equation (2) in the main text.
k_MM [Pa]: The stiffness coefficient associated with the difference of lattice spacing between adjacent half-sarcomeres separated by the M-band. See equation (6) in the main text. 
k_MZ [Pa]: The stiffness coefficient associated with the difference of lattice spacing between adjacent half-sarcomeres separated by the Z-disc. See equation (6) in the main text.

Cross-bridge model:
E_ATP [pN*nm]: ATP hydrolysis energy. 'E_ATP' in Table1.
k_ON1 [1/s]: The state transition rate coefficient K_on of the T/T unit. 'K_on'  in Table1.
k_OFF1[1/s]: The state transition rate coefficient K_off of the T/T unit. 'K_off' in Table1.
k_ON2 [1/s]: The state transition rate coefficient K*_on of the T/T unit. 'K*_on' in Table1.
k_OFF2[1/s]: The state transition rate coefficient K*_off of the T/T unit. 'K*_off' in Table 1.
MYU_CA: The parameter 'mu' to define Knp0. 'mu' in Table 1. 
GAMMA_CO: The parameter �ggamma�h to define the cooperativity of neighboring myosin heads. 'gamma' in Table1.
Q: The parameter 'Q' to define Knp0. 'Q' in Table 1.
K_BASIC: The parameter 'K_basic' to define Knp0, Knp1, Kpn0 and Kpn1. 'K_basic' in Table 1.
E_PXB [pN*nm]: The free energy 'E_wb' at the weakly binding state. 'E_wb' in Table 1. 
E_PreR [pN*nm]: The free energy 'E_0' at the Pi-release state. 'E_0' in Table 1.
E_PostR1 [pN*nm]; The free energy 'E_1' at the ADP state. 'E_1' in Table 1.
E_PostR2 [pN*nm]: The free energy 'E_2' at the Rigor state. 'E_2' in Table 1.
S1 [nm]: The working stroke size of the first power-stroke. 's1' in Table 1.
S2 [nm]: The working stroke size of the second power stroke. 's2' in Table 1.
d_pre [1/s]: The rate constant of the detachment from the Pi-release state. 'd_pre' in Table 1. 
UpperBound_f1 [1/s]: The upper bound of the power-stroke rate constant from the Pi-release state to the ADP state. 'bar_f1' in Table 1.
UpperBound_f1 [1/s]: The upper bound of the power-stroke rate constant from the ADP state to the Rigor state. 'bar_f2' in Table 1.
UpperBound_b1 [1/s]: The upper bound of the reversal power-stroke rate constant from the ADP state to the Pi-release state. 'bar_b1' in Table 1.
UpperBound_b2 [1/s]: The upper bound of the reversal power-stroke rate constant from the Rigor state to the ADP state. 'bar_b2' in Table 1.
h1 [1/s]: The coefficient 'h1' in the first power-stroke rate constant. 'h1' in Table 1.
h2 [1/s]: The coefficient 'h2' in the second power-stroke rate constant. 'h2' in Table 1.
d_rig0 [1/s]: The coefficient 'd_rig0' of the detachment rate constant from the Rigor state. 'd_rig0' in Table 1.
f_d [pN]: The force parameter 'F_d' to define the strain-dependent detachment from the Rigor state. 


Output files:
In all the output files, the first column is the time in seconds. From the second column, the numerical values of all the half-arcomeres, or the sarcomeres are recorded.
The numerical results are appended to these files upon the execution. Thus, please remove these files before the execution if you want to create new result files.

HSL.csv : The half-sarcomere length in micrometer. 
SL.csv : The sarcomere length in macrometer. 
Force.csv: The total active tension 'T_act' [KPa] (See equation (10) in the main text). 
HDZ.csv : The stretching parameter 'mu' [unitless] in the transverse direction of the half-sarcomeres (See equation (1) in the main text). 
SLLSrel.csv : The value of function R(lambda,mu) of the half-sarcomeres (See equation (2) in the main text). 
SLLSFZ.csv : The longitudinal tension [Pa] generated by the SL-LS relationship (k_LT*R(lambda,mu), See equation (4) in the main text).
SLLSFL.csv : The transverse tension [Pa] generated by the SL-LS relationship (beta_R*k_LT*R(lambda,mu), See equation (5) in the main text).

X.csv (X:ATP, WeaklyBound, PiRelease, ADP, or Rigor): State ratio. 
XtoY.csv (X,Y: ATP, WeaklyBound, PiRelease, ADP, or Rigor): State transition currents 1/s]. 
ForceTotal.csv : Total contractive force [pN] per one filament.
ForceX.csv (X: PiRelase, ADP, or Rigor): Contractile force [pN] per one filament generated by the bound myosins in eash state. 
LenX.csv (X: PiRelase, ADP, or Rigor): Averaged rod strain [nm].
